# Supplementary material for: Citizen scientists and university students monitor noise pollution in cities and protected areas with smartphones
Source: PLoS One. 2020 Sep 11;15(9):e0236785. doi: 10.1371/journal.pone.0236785 (PMC7485857; doi:10.1371/journal.pone.0236785)
Supplement: S1 Data — (XLSX) [file pone.0236785.s001.xlsx]

## Sheet: All
Location	L50	Latitude	Longitude
Hammond Woods	53	42.32300842650451	-71.17052508524728
Hammond Woods	48	42.32281794775493	-71.17124894640517
Hammond Woods	53	42.32282771267213	-71.17225762463283
Hammond Woods	50	42.32448066588707	-71.17549463181865
Hammond Woods	45	42.32404644139327	-71.17457027553689
Hammond Woods	45	42.32351452581801	-71.17378321482909
Hammond Woods	51	42.32308960523672	-71.17300260818672
Hammond Woods	60	42.32195063032426	-71.17217439233434
Hammond Woods	63	42.32198461894162	-71.17028946994913
Hammond Woods	60	42.32245547235228	-71.1694254633702
Hammond Woods	56	42.32283550784208	-71.16825819953453
Hammond Woods	46	42.32400671117224	-71.16887452087474
Hammond Woods	47	42.32394057795621	-71.16908264353049
Hammond Woods	50	42.32340924911417	-71.16991505033445
Hammond Woods	51	42.32261900328316	-71.17586603394818
Hammond Woods	51	42.32251703743108	-71.17528885609579
Hammond Woods	49	42.32270034965344	-71.17443272850585
Hammond Woods	51	42.32266971379735	-71.17352639331591
Hammond Woods	46	42.32693006754138	-71.17326051934731
Hammond Woods	44	42.326959446112	-71.1738
Hammond Woods	49	42.3275023000709	-71.17499641149413
Hammond Woods	74	42.32551993806131	-71.17560560821664
Hammond Woods	64	42.32444931756921	-71.17613467394483
Hammond Woods	59	42.32315117031552	-71.17628378800225
Hammond Woods	48	42.32419316660829	-71.17282474420142
Hammond Woods	45	42.32575203296013	-71.17211655720246
Hammond Woods	41	42.32649374757179	-71.17245057604384
Hammond Woods	40	42.32589683033743	-71.18312342099024
Hammond Woods	40	42.32627552472272	-71.18313624530209
Hammond Woods	45	42.32694865952429	-71.18315285322423
Hammond Woods	43	42.32712058820047	-71.18328468880726
Hammond Woods	42	42.32570153199352	-71.18327563635184
Hammond Woods	42	42.3255807706938	-71.18158157656421
Hammond Woods	59	42.32262239795394	-71.17305834784281
Hammond Woods	64	42.3223482259012	-71.17288291460943
Hammond Woods	65	42.32324592773087	-71.17000876001191
Hammond Woods	73	42.32277884617664	-71.17088466889334
Hammond Woods	71	42.32195607856132	-71.17114651954842
Hammond Woods	68	42.3217337485797	-71.1722609773941
Hammond Woods	70	42.32245543044277	-71.17195847450864
Hammond Woods	70	42.32275055725344	-71.17227899848592
Hammond Woods	48	42.32644458770969	-71.17283304228556
Hammond Woods	43	42.32638492574259	-71.17226643901022
Hammond Woods	48	42.326615871901	-71.17225443950963
Hammond Woods	44	42.3263878003157	-71.17190114229095
Hammond Woods	54	42.32535259336449	-71.17223273038041
Hammond Woods	50	42.32507607437886	-71.1726896279223
Hammond Woods	52	42.32480089649774	-71.17278233177137
Hammond Woods	55	42.32372524686374	-71.17312749854398
Hammond Woods	49	42.32326893605508	-71.1731072143383
Hammond Woods	47	42.32619120277681	-71.17326026789021
Hammond Woods	52	42.32601107567766	-71.17409527308416
Hammond Woods	50	42.32574968602724	-71.17475115700734
Hammond Woods	62	42.32578145344026	-71.17542875005972
Hammond Woods	55	42.32584519781389	-71.17500948726308
Hammond Woods	64	42.32618952639618	-71.17532355717492
Hammond Woods	55	42.32634132266261	-71.17533847696257
Hammond Woods	54	42.32644110921987	-71.17496799684238
Hammond Woods	54	42.32711124237844	-71.17520813836825
Hammond Woods	53	42.32735486239412	-71.17485886446309
Hammond Woods	45	42.32636733695438	-71.17349227353701
Hammond Woods	45	42.32625166043427	-71.17306730893556
Hammond Woods	72	42.32581791471907	-71.17541911087108
Hammond Woods	78	42.32652295850434	-71.1757112201966
Hammond Woods	64	42.32526793614246	-71.17553670897257
Hammond Woods	51	42.32517380736984	-71.17421437992823
Hammond Woods	47	42.32534429528035	-71.1740015634067
Hammond Woods	55	42.32522858310707	-71.17335716269088
Hammond Woods	50	42.3252294632069	-71.17306480190825
Hammond Woods	49	42.32566117312975	-71.17274930707288
Hammond Woods	45	42.32599142011472	-71.17888217798544
Hammond Woods	41	42.32574046593376	-71.17913061759545
Hammond Woods	47	42.32547090392774	-71.17927998310994
Hammond Woods	42	42.32537857726432	-71.17935030727757
Hammond Woods	47	42.32630205344624	-71.17934494285952
Hammond Woods	43	42.32669541616208	-71.18154326460431
Hammond Woods	41	42.32666980944789	-71.18171199231516
Hammond Woods	40	42.32646302789666	-71.18165382190718
Hammond Woods	42	42.32652769427963	-71.18261824368609
Hammond Woods	42	42.32634421441921	-71.18334914564265
Hammond Woods	61	42.32683845333972	-71.18333078927471
Hammond Woods	52	42.32500516347803	-71.17843626073672
Hammond Woods	51	42.32476217210509	-71.1781159043975
Hammond Woods	51	42.32486120429106	-71.17761575623526
Hammond Woods	52	42.32463952068908	-71.17713927114285
Hammond Woods	57	42.32505050957418	-71.17621270946333
Hammond Woods	65	42.32505226977386	-71.17621824151945
Hammond Woods	64	42.32524362862325	-71.17602160207102
Hammond Woods	67	42.32558695137717	-71.17588983855319
Hammond Woods	56	42.32578353939611	-71.17633045610148
Hammond Woods	53	42.3256813735164	-71.17679852067602
Hammond Woods	53	42.32571192555344	-71.17768574512672
Hammond Woods	46	42.32571192555346	-71.17768574512674
Hammond Woods	47	42.32586236064082	-71.17842089593738
Hammond Woods	50	42.32608818918683	-71.17869635119213
Hammond Woods	40	42.32471414379992	-71.18280323228909
Hammond Woods	45	42.32471414379992	-71.18280323228909
Hammond Woods	50	42.32545439157851	-71.18132323964609
Hammond Woods	42	42.325453050474	-71.17979630834533
Hammond Woods	46	42.32453954875685	-71.17956798530294
Hammond Woods	55	42.32734207999178	-71.18390662602259
Hammond Woods	43	42.32348787136592	-71.18089425384177
Hammond Woods	47	42.32307162605442	-71.17995975545718
Hammond Woods	53	42.32296291277029	-71.18047825998737
Hammond Woods	42	42.32288018338598	-71.18105057633592
Hammond Woods	41	42.32293558776595	-71.18093272677733
Hammond Woods	43	42.32453246604867	-71.18342081091477
Hammond Woods	40	42.32400084384002	-71.18276199332549
Hammond Woods	40	42.32389259156056	-71.182174002818
Hammond Woods	45	42.32356037482835	-71.18131552829517
Hammond Woods	43	42.3236656934417	-71.1805367656715
Hammond Woods	41	42.32397050135054	-71.18043324916734
Hammond Woods	37	42.32443246994384	-71.18016016676201
Hammond Woods	38	42.32500889342494	-71.17988180375768
Hammond Woods	43	42.32466460675217	-71.17980401969625
Hammond Woods	49	42.3244767683021	-71.17958265363349
Hammond Woods	51	42.32450912244834	-71.17870892404689
Hammond Woods	46	42.32418960429944	-71.17935114546789
Hammond Woods	44	42.3236831278003	-71.17970846600009
Hammond Woods	46	42.32349273286976	-71.17996470078005
Hammond Woods	46	42.32352072842635	-71.18020735687686
Hammond Woods	43	42.32356858909346	-71.18058471015765
Hammond Woods	37	42.32451770446499	-71.183570169178
Hammond Woods	48	42.32625427659818	-71.18328896357788
Hammond Woods	42	42.3271395572752	-71.18326366348124
Hammond Woods	52	42.32665778141686	-71.18166840641869
Hammond Woods	44	42.32770518403717	-71.17982480681611
Hammond Woods	51	42.32845825612762	-71.17966588593198
Hammond Woods	52	42.32901229992726	-71.17953864864184
Hammond Woods	50	42.32889323499271	-71.17987300275935
Hammond Woods	56	42.32708048390545	-71.17538128086829
Hammond Woods	49	42.32931761075028	-71.18075201294495
Hammond Woods	48	42.32931165959903	-71.18109164766146
Hammond Woods	40	42.32661729682454	-71.18130119524075
Hammond Woods	48	42.32627347115644	-71.17915257818176
Hammond Woods	46	42.3243390955425	-71.1735
Hammond Woods	45	42.3251145054049	-71.1729
Hammond Woods	43	42.3252435448042	-71.1735
Hammond Woods	49	42.3245880799762	-71.1729
Hammond Woods	50	42.323	-71.173
Hammond Woods	52	42.3225	-71.1753
Hammond Woods	42	42.3239	-71.1744
Hammond Woods	45	42.3245	-71.1742
Hammond Woods	48	42.3229	-71.1731
Hammond Woods	46	42.3256	-71.1738
Hammond Woods	49	42.3238	-71.173
Hammond Woods	43	42.3238	-71.1744
Hammond Woods	57	42.3227	-71.176
Hammond Woods	46	42.3255	-71.1727
Hammond Woods	49	42.3242	-71.1729
Hammond Woods	44	42.3237	-71.1747
Hammond Woods	53	42.3226	-71.1747
Hammond Woods	50	42.3227	-71.1744
Hammond Woods	46	42.3235	-71.1737
Hammond Woods	50	42.3235	-71.1761
Hammond Woods	48	42.3251	-71.1742
Hammond Woods	51	42.3227	-71.1742
Hammond Woods	44	42.3231	-71.1752
Hammond Woods	44	42.32853574682244	-71.18286601274384
Hammond Woods	50	42.32549588199921	-71.17664177908671
Hammond Woods	49	42.32576318089135	-71.17716782732975
Hammond Woods	46	42.32575333215512	-71.17789160466863
Hammond Woods	43	42.32567165050872	-71.17831598042621
Hammond Woods	46	42.32622833460786	-71.17904218851699
Hammond Woods	40	42.3258777195982	-71.17935030727757
Hammond Woods	40	42.32650820635476	-71.17949112325086
Hammond Woods	38	42.32681498401084	-71.18013409904314
Hammond Woods	39	42.32678506061652	-71.18110162212623
Hammond Woods	38	42.32683849524923	-71.18172833702637
Hammond Woods	49	42.32691200454005	-71.18317496969475
Hammond Woods	41	42.32662823520818	-71.18273592560662
Hammond Woods	37	42.3265408119581	-71.18301797664834
Hammond Woods	42	42.32605705041655	-71.1791986786492
Hammond Woods	41	42.32549973767467	-71.17961157119943
Hammond Woods	41	42.32561855115213	-71.17956253706588
Hammond Woods	53	42.32466888152279	-71.17772681645228
Hammond Woods	46	42.32461402196653	-71.17789822637214
Hammond Woods	43	42.32468690261461	-71.17850423797144
Hammond Woods	47	42.32458443384834	-71.17713555700254
Hammond Woods	53	42.32470773164399	-71.17680514237952
Hammond Woods	54	42.32468187347271	-71.17647296755683
Hammond Woods	56	42.32509409547068	-71.17602629593682
Hammond Woods	54	42.32548247095414	-71.1763
Hammond Woods	58	42.3255204409755	-71.17638101807904
Hammond Woods	66	42.3255	-71.17593635811579
Hammond Woods	45	42.32495395004965	-71.18317337713314
Hammond Woods	46	42.32550594028302	-71.18333699188305
Hammond Woods	43	42.32613441538282	-71.1831151229061
Hammond Woods	44	42.32680496763655	-71.1832514964707
Hammond Woods	46	42.3270791815988	-71.18327789946569
Hammond Woods	46	42.32722133867659	-71.18357931270374
Hammond Woods	45	42.32646084860184	-71.18303465663566
Hammond Woods	45	42.32599540151872	-71.18317337713314
Hammond Woods	47	42.32556121893443	-71.18335266604198
Hammond Woods	42	42.32518327892043	-71.18312979123665
Hammond Woods	42	42.32476875189908	-71.18324629969074
Hammond Woods	43	42.32446067504801	-71.18334520614816
Hammond Woods	47	42.32449860315986	-71.18291764526738
Hammond Woods	45	42.32446080077656	-71.18255420594586
Hammond Woods	60	42.32467458121695	-71.18226972415222
Hammond Woods	46	42.32451423540927	-71.18192799395992
Hammond Woods	50	42.32437408998825	-71.18150671950652
Hammond Woods	45	42.3241638718567	-71.18138208060635
Hammond Woods	46	42.32383546889044	-71.18127395405544
Hammond Woods	48	42.3238628358043	-71.18197308859898
Hammond Woods	45	42.32398303229578	-71.18260198279394
Hammond Woods	44	42.32444080993749	-71.18335769518389
Hammond Woods	49	42.32745205056139	-71.17929775274469
Hammond Woods	46	42.32715885158845	-71.1798289977677
Hammond Woods	49	42.32761943716773	-71.17982002913131
Hammond Woods	51	42.3280300666041	-71.18009612902178
Hammond Woods	51	42.3285747645817	-71.1802954506792
Hammond Woods	54	42.32913316697099	-71.18060650310589
Hammond Woods	47	42.32930130794861	-71.18111888884677
Hammond Woods	48	42.32926899571189	-71.18121368817164
Hammond Woods	45	42.32708337255039	-71.18332483812345
Hammond Woods	46	42.32887278314897	-71.18138836703373
Hammond Woods	69	42.32818953231194	-71.17762656889035
Hammond Woods	74	42.32905010231056	-71.17820123217179
Hammond Woods	72	42.32995815579065	-71.17924536584987
Hammond Woods	72	42.33068574689545	-71.17986311211361
Hammond Woods	57	42.3307186458654	-71.18040449923946
Hammond Woods	51	42.33031468004205	-71.18064891553594
Hammond Woods	55	42.3306982778407	-71.18142650469316
Hammond Woods	52	42.330522006417	-71.18190226151718
Hammond Woods	54	42.33097177934118	-71.18205657235457
Hammond Woods	50	42.33065783515789	-71.18190142332686
Hammond Woods	52	42.33087915931114	-71.18173588073923
Hammond Woods	55	42.33094759755053	-71.18123229599668
Hammond Woods	49	42.33063499447175	-71.18100170984043
Hammond Woods	62	42.33061227951416	-71.18067380978836
Hammond Woods	56	42.33053529173353	-71.18046510039939
Hammond Woods	53	42.33020177580633	-71.18071714422776
Hammond Woods	61	42.33060997449078	-71.18041606626583
Hammond Woods	63	42.33086516153284	-71.1802280601777
Hammond Woods	71	42.33186700850942	-71.18112090050353
Hammond Woods	72	42.33132063415118	-71.18053869350923
Hammond Woods	60	42.33092995364436	-71.18017039268388
Hammond Woods	66	42.33027955986776	-71.17954929365887
Hammond Woods	69	42.32976683885076	-71.1790620536275
Hammond Woods	75	42.32903480533727	-71.1783492565818
Hammond Woods	78	42.32860942375132	-71.17789403542055
Hammond Woods	73	42.32819950677671	-71.17758935324026
Hammond Woods	51	42.32808760836937	-71.17787215865327
Hammond Woods	57	42.32772563588091	-71.17844548083021
Hammond Woods	41	42.3280488420672	-71.18209177634789
Hammond Woods	45	42.32871084477969	-71.18145735009684
Hammond Woods	43	42.32912859883376	-71.18115023716463
Hammond Woods	43	42.32842447705784	-71.18093549280538
Hammond Woods	42	42.32764747463384	-71.18073005235864
Hammond Woods	42	42.32704200785824	-71.17999596527888
Hammond Woods	52	42.32748708691665	-71.17908225401415
Hammond Woods	48	42.32715294234671	-71.17828136316611
Hammond Woods	51	42.32632275674709	-71.17704729556215
Hammond Woods	59	42.32646160297313	-71.17630432366502
Hammond Woods	76	42.32629195325293	-71.17582085549009
Hammond Woods	75	42.32567885894544	-71.17581213831079
Hammond Woods	58	42.32575391888835	-71.17676096974981
Hammond Woods	49	42.32577152088501	-71.17762765853776
Hammond Woods	51	42.32595709622123	-71.17839946418179
Hammond Woods	52	42.3263	-71.1791590322472
Hammond Woods	44	42.32666058935442	-71.17994718260242
Hammond Woods	44	42.32677827127495	-71.1808496621169
Hammond Woods	42	42.32617699545094	-71.18115954107715
Hammond Woods	44	42.32661335733005	-71.18111863738967
Hammond Woods	47	42.32682173144289	-71.180429728768
Hammond Woods	48	42.32711581051566	-71.17991139187588
Hammond Woods	46	42.32765887402215	-71.17973084568156
Hammond Woods	49	42.32823554896035	-71.18009294389857
Hammond Woods	47	42.32850477569022	-71.18002337410225
Hammond Woods	56	42.32791728809693	-71.1779486016102
Hammond Woods	48	42.32808182485618	-71.17950319319142
Hammond Woods	56	42.32815872881778	-71.17864111445023
Hammond Woods	65	42.32812612321445	-71.17752045399619
Hammond Woods	77	42.32757057067224	-71.1768
Hammond Woods	76	42.32709032953002	-71.17626459344399
Hammond Woods	59	42.32716798786291	-71.17717922671807
Hammond Woods	52	42.32718898453035	-71.17808111949934
Hammond Woods	48	42.32715231370398	-71.17887429899646
Hammond Woods	42	42.3269	-71.17924503057374
Hammond Woods	44	42.32646977532872	-71.17953512824251
Hammond Woods	45	42.32669336259582	-71.18025773211492
Hammond Woods	47	42.32417610943534	-71.17931812076939
Hammond Woods	46	42.3245084938056	-71.17856743752135
Hammond Woods	45	42.32472110077955	-71.17784340872539
Hammond Woods	48	42.32479595117487	-71.17626836530042
Hammond Woods	62	42.32399242002733	-71.17696825421524
Hammond Woods	52	42.32427547689743	-71.17812680087162
Hammond Woods	59	42.32372499540664	-71.17859526543988
Hammond Woods	51	42.32303319502838	-71.17857581942452
Hammond Woods	62	42.32219684872992	-71.17889173335506
Hammond Woods	46	42.32279179621704	-71.1796495412208
Hammond Woods	47	42.32301068961836	-71.1803625897236
Hammond Woods	42	42.3233448341883	-71.18088469847216
Hammond Woods	41	42.32370068788745	-71.1816197913803
Hammond Woods	39	42.32395826377191	-71.18226838304771
Hammond Woods	40	42.32415758542933	-71.1830252689041
Hammond Woods	40	42.32472533364065	-71.18314848288072
Hammond Woods	40	42.32573241930671	-71.18323146372212
Hammond Woods	41	42.32656662821987	-71.18307782343699
Hammond Woods	42	42.32602201406129	-71.1831238400854
Hammond Woods	42	42.32644659936645	-71.1826438923098
Hammond Woods	39	42.32614497658082	-71.18109893991722
Hammond Woods	45	42.32569176707633	-71.18014491169824
Hammond Woods	40	42.32612339318015	-71.1797
Hammond Woods	42	42.32527263000824	-71.17983763112797
Hammond Woods	44	42.32471565254249	-71.17986906326486
Hammond Woods	48	42.32426986102231	-71.17936380214168
Hammond Woods	42	42.32346578505106	-71.18105552165879
Hammond Woods	42	42.3235382885135	-71.18052176206483
Hammond Woods	43	42.32357374396391	-71.17974400526954
Hammond Woods	49	42.32933294963308	-71.17473313591552
Hammond Woods	64	42.33060083821633	-71.17932122207357
Hammond Woods	55	42.33123274989643	-71.178104002095
Hammond Woods	50	42.33123274989643	-71.178104002095
Hammond Woods	48	42.3306581285245	-71.17693640298319
Hammond Woods	47	42.32899888888218	-71.1731175240792
Hammond Woods	45	42.32855158861943	-71.17283052771461
Hammond Woods	43	42.32933294963308	-71.17473313591552
Hammond Woods	50	42.325603673274	-71.18375374010874
Hammond Woods	41	42.32503722425766	-71.18368500850274
Hammond Woods	43	42.32602511536547	-71.17904805584921
Hammond Woods	41	42.32614746830479	-71.17851028911714
Hammond Woods	40	42.32571925267397	-71.1790747327355
Hammond Woods	40	42.32577173496768	-71.17908094420675
Hammond Woods	40	42.32555807572074	-71.17939833558275
Hammond Woods	39	42.32534496583261	-71.17959740578307
Hammond Woods	41	42.32659470759549	-71.17995187646819
Hammond Woods	39	42.3265	-71.1832
Hammond Woods	41	42.32656541284391	-71.18118099874927
Hammond Woods	38	42.32650657188364	-71.18270197889878
Hammond Woods	60	42.32712985020348	-71.18324437185301
Hammond Woods	46	42.3252233863271	-71.17826501845492
Hammond Woods	47	42.32510620732076	-71.17810576229466
Hammond Woods	50	42.32491266917653	-71.1778019183047
Hammond Woods	52	42.32470852792479	-71.17761089473142
Hammond Woods	49	42.324909945058	-71.17712876766097
Hammond Woods	53	42.32496547516651	-71.17701083428335
Hammond Woods	53	42.32498718429573	-71.17655804387402
Hammond Woods	60	42.32514220759489	-71.17627481936586
Hammond Woods	63	42.32519543268003	-71.17613408721161
Hammond Woods	54	42.3254229175321	-71.17603585130644
Hammond Woods	60	42.32556955892809	-71.17600265896988
Hammond Woods	49	42.32567588336982	-71.17634874775183
Hammond Woods	48	42.32566406488635	-71.17691083817851
Hammond Woods	50	42.32566100549169	-71.17700999609303
Hammond Woods	50	42.32567630246498	-71.17738324224126
Hammond Woods	46	42.32560304463126	-71.17771860218717
Hammond Woods	39	42.32657614167996	-71.18194517686142
Hammond Woods	43	42.3257461237184	-71.17860364734305
Hammond Woods	43	42.32609615199485	-71.17885728373302
Hammond Woods	44	42.3261470301471	-71.17893087684287
Hammond Woods	46	42.32858846899339	-71.18286877877189
Hammond Woods	45	42.32875254474797	-71.18316725834383
Hammond Woods	43	42.3286862858034	-71.18334579288138
Hammond Woods	45	42.32896594800272	-71.18381895131542
Hammond Woods	42	42.3293641722224	-71.18369875482394
Hammond Woods	45	42.32955662071922	-71.1837211345054
Hammond Woods	42	42.32974957213023	-71.18350798270775
Hammond Woods	42	42.32967421882071	-71.18329583673848
Hammond Woods	44	42.32949983332523	-71.18300749926938
Hammond Woods	46	42.32926086526581	-71.18286500691546
Hammond Woods	45	42.32900970153727	-71.18283818482531
Hammond Woods	43	42.32869345233061	-71.18261698640062
Hammond Woods	41	42.32846026778438	-71.18279828696622
Hammond Woods	42	42.32822947208055	-71.18277993059827
Hammond Woods	43	42.32889302544513	-71.18134813389851
Hammond Woods	44	42.32931107286581	-71.18107723078801
Hammond Woods	46	42.32919515114494	-71.1812365707673
Hammond Woods	42	42.32834723782011	-71.18179497315658
Hammond Woods	42	42.32813769024082	-71.18209429091884
Hammond Woods	42	42.32832502577671	-71.18396949029638
Hammond Woods	42	42.32825700663247	-71.18360320112778
Hammond Woods	41	42.32819007713564	-71.18310095748974
Hammond Woods	41	42.32811317317405	-71.1827958562143
Hammond Woods	42	42.3278519511617	-71.18242663337959
Hammond Woods	42	42.32750271916606	-71.18263064890279
Hammond Woods	41	42.32736831534871	-71.18299006491078
Hammond Woods	44	42.32707461346158	-71.18333908735885
Hammond Woods	45	42.32842770409056	-71.1832808331318
Hammond Woods	46	42.3286648700408	-71.18285930722131
Hammond Woods	56	42.32579305039279	-71.17572416949375
Hammond Woods	56	42.32645728754076	-71.17815037401596
Hammond Woods	49	42.32502356855539	-71.16869455940198
Hammond Woods	46	42.32601522178577	-71.17265070602984
Hammond Woods	53	42.32621092941015	-71.17343570797483
Hammond Woods	46	42.32851583980241	-71.18290373130812
Hammond Woods	48	42.32861323751726	-71.18307514122797
Hammond Woods	50	42.32629920089487	-71.17432488088087
Hammond Woods	48	42.32614606109927	-71.17341387974308
Hammond Woods	45	42.3263230461739	-71.17464969512031
Hammond Woods	42	42.32745961775391	-71.18401576206477
Hammond Woods	45	42.32721794400581	-71.18319667882396
Hammond Woods	40	42.32706313025423	-71.18311797275318
Hammond Woods	42	42.32667525768497	-71.18344025693013
Hammond Woods	51	42.32597840232756	-71.18298385740925
Hammond Woods	55	42.32512122637503	-71.1816531169799
Hammond Woods	46	42.32534951849034	-71.18186120421785
Hammond Woods	47	42.32519350680122	-71.17173748020402
Hammond Woods	56	42.32487336559294	-71.18142498220716
Blue Hills	36	42.21975192897229_x000D_	-71.11011830165154_x000D_ _x000D_
Blue Hills	63	42.2204	-71.1185038928604
Blue Hills	36_x000D_	42.21694453623352_x000D_	-71.10303634784287_x000D_ _x000D_
Blue Hills	37_x000D_	42.21732553564218_x000D_	-71.10758881091243_x000D_ _x000D_
Blue Hills	37_x000D_	42.21943635031788_x000D_	-71.10915379605359_x000D_ _x000D_
Blue Hills	38_x000D_	42.21896210223642_x000D_	-71.107949735663_x000D_
Blue Hills	39_x000D_	42.22028736494688_x000D_	-71.11359276815421_x000D_
Blue Hills	39_x000D_	42.22010128669648_x000D_	-71.11293529166943_x000D_ _x000D_
Blue Hills	39_x000D_	42.21597856380252_x000D_	-71.10542426823741_x000D_ _x000D_
Blue Hills	41_x000D_	42.21643127039281_x000D_	-71.10495530075497_x000D_ _x000D_
Blue Hills	41_x000D_	42.21836677756367_x000D_	-71.10740038572914_x000D_ _x000D_
Blue Hills	42_x000D_	42.21950587820469_x000D_	-71.11101952388054_x000D_ _x000D_
Blue Hills	42_x000D_	42.21625981856344_x000D_	-71.10795493244296_x000D_ _x000D_
Blue Hills	43_x000D_	42.22085942983834_x000D_	-71.10900585546261_x000D_ _x000D_
Blue Hills	43_x000D_	42.22083969045637_x000D_	-71.11562579876846_x000D_ _x000D_
Blue Hills	43_x000D_	42.22053421199529_x000D_	-71.11462332314915_x000D_ _x000D_
Blue Hills	43_x000D_	42.22036523282735_x000D_	-71.11365035182899_x000D_ _x000D_
Blue Hills	43_x000D_	42.21932596065311_x000D_	-71.10531236983007_x000D_ _x000D_
Blue Hills	43_x000D_	42.2153196623942_x000D_	-71.10650100751883_x000D_ _x000D_
Blue Hills	43_x000D_	42.21466063525734_x000D_	-71.10742125666803_x000D_ _x000D_
Blue Hills	44_x000D_	42.21980054401068_x000D_	-71.11233875162071_x000D_ _x000D_
Blue Hills	44_x000D_	42.21453708600459_x000D_	-71.10818761407501_x000D_ _x000D_
Blue Hills	45_x000D_	42.22115384418724_x000D_	-71.10836438841289_x000D_ _x000D_
Blue Hills	45_x000D_	42.22074660942165_x000D_	-71.10764999880558_x000D_ _x000D_
Blue Hills	45_x000D_	42.21862867012826_x000D_	-71.10515110201305_x000D_ _x000D_
Blue Hills	46_x000D_	42.2198296711242_x000D_	-71.10600982799298_x000D_ _x000D_
Blue Hills	47_x000D_	42.21805622805116_x000D_	-71.10447702936_x000D_
Blue Hills	47_x000D_	42.21500693358687_x000D_	-71.1086905282653_x000D_ _x000D_
Blue Hills	51_x000D_	42.22261279825328_x000D_	-71.11758372753032_x000D_ _x000D_
Blue Hills	51_x000D_	42.22091420557557_x000D_	-71.11647522083587_x000D_ _x000D_
Blue Hills	53_x000D_	42.22284283958582_x000D_	-71.11694175756641_x000D_ _x000D_
Blue Hills	53_x000D_	42.22237156708_x000D_	-71.1176227871991_x000D_ _x000D_
Blue Hills	56_x000D_	42.22053668465672_x000D_	-71.11732766038843_x000D_ _x000D_
Blue Hills	57_x000D_	42.22063244790046_x000D_	-71.11711584969528_x000D_ _x000D_
Blue Hills	58_x000D_	42.22012458838729_x000D_	-71.11765841028758_x000D_ _x000D_
Blue Hills	58_x000D_	42.21979316793589_x000D_	-71.11815570860274_x000D_ _x000D_
Blue Hills	59_x000D_	42.22138149667738_x000D_	-71.1174721643991_x000D_ _x000D_
Blue Hills	59_x000D_	42.2211191011986_x000D_	-71.11685693270631_x000D_ _x000D_
Blue Hills	60_x000D_	42.22174589991776_x000D_	-71.11768053851195_x000D_ _x000D_
Blue Hills	61_x000D_	42.22039884425907_x000D_	-71.11854043795832_x000D_ _x000D_
Blue Hills	62_x000D_	42.22194069534747_x000D_	-71.11806258565851_x000D_ _x000D_
Blue Hills	62_x000D_	42.22312686037479_x000D_	-71.1172097270108_x000D_ _x000D_
Blue Hills	66_x000D_	42.22070968713818_x000D_	-71.1185292900271_x000D_ _x000D_
Blue Hills	66_x000D_	42.22140802540092_x000D_	-71.11845150596567_x000D_ _x000D_
Blue Hills	34_x000D_	42.21029119104352_x000D_	-71.08907662338679_x000D_ _x000D_
Blue Hills	36_x000D_	42.21124861393329_x000D_	-71.09011363244717_x000D_ _x000D_
Blue Hills	36_x000D_	42.2095540445691_x000D_	-71.08837673447196_x000D_ _x000D_
Blue Hills	37_x000D_	42.20896504823324_x000D_	-71.08684519312446_x000D_ _x000D_
Blue Hills	38_x000D_	42.21163539685515_x000D_	-71.09096799983745_x000D_ _x000D_
Blue Hills	40_x000D_	42.20841825477984_x000D_	-71.08542337088946_x000D_ _x000D_
Blue Hills	41_x000D_	42.21143125560341_x000D_	-71.09186385764842_x000D_ _x000D_
Blue Hills	41_x000D_	42.20754993152079_x000D_	-71.08448484919134_x000D_ _x000D_
Blue Hills	42_x000D_	42.21063007138875_x000D_	-71.09240482567911_x000D_ _x000D_
Blue Hills	43_x000D_	42.20989581667092_x000D_	-71.09234774491851_x000D_ _x000D_
Blue Hills	43_x000D_	42.20617852643338_x000D_	-71.08679951175218_x000D_ _x000D_
Blue Hills	44_x000D_	42.21193836074529_x000D_	-71.0920255445606_x000D_ _x000D_
Blue Hills	44_x000D_	42.20670302402434_x000D_	-71.0838914104468_x000D_ _x000D_
Blue Hills	44_x000D_	42.20643576704171_x000D_	-71.08473932377163_x000D_ _x000D_
Blue Hills	46_x000D_	42.20567699525711_x000D_	-71.08772001235847_x000D_ _x000D_
Blue Hills	47_x000D_	42.20666899349746_x000D_	-71.08601739636724_x000D_ _x000D_
Blue Hills	54_x000D_	42.21532272178886_x000D_	-71.11893287866481_x000D_ _x000D_
Blue Hills	35_x000D_	42.21608254131136_x000D_	-71.11204370862907_x000D_ _x000D_
Blue Hills	36_x000D_	42.21680795312134_x000D_	-71.11212719238466_x000D_ _x000D_
Blue Hills	37_x000D_	42.22687002276601_x000D_	-71.1127805033852_x000D_ _x000D_
Blue Hills	38_x000D_	42.21746425613967_x000D_	-71.11444034620291_x000D_ _x000D_
Blue Hills	41_x000D_	42.21749828666655_x000D_	-71.11356829299694_x000D_ _x000D_
Blue Hills	41_x000D_	42.21623115245459_x000D_	-71.11191144219703_x000D_ _x000D_
Blue Hills	42_x000D_	42.21654748548028_x000D_	-71.1130269058711_x000D_ _x000D_
Blue Hills	43_x000D_	42.21694692507592_x000D_	-71.11349763355321_x000D_ _x000D_
Blue Hills	43_x000D_	42.21599436368999_x000D_	-71.11376459716922_x000D_ _x000D_
Blue Hills	45_x000D_	42.21464353617487_x000D_	-71.11339763744837_x000D_ _x000D_
Blue Hills	45_x000D_	42.2181424778348_x000D_	-71.11597398302621_x000D_ _x000D_
Blue Hills	47_x000D_	42.21669257622418_x000D_	-71.11441930762595_x000D_ _x000D_
Blue Hills	51_x000D_	42.21777849368957_x000D_	-71.11677001237042_x000D_ _x000D_
Blue Hills	51_x000D_	42.21763454407052_x000D_	-71.11662668835486_x000D_ _x000D_
Blue Hills	52_x000D_	42.21726736523417_x000D_	-71.11611597246593_x000D_ _x000D_
Blue Hills	54_x000D_	42.21381842162666_x000D_	-71.11255492090351_x000D_ _x000D_
Blue Hills	56_x000D_	42.21815232657102_x000D_	-71.11769914633699_x000D_ _x000D_
Blue Hills	56_x000D_	42.21799784809557_x000D_	-71.11831219873496_x000D_ _x000D_
Blue Hills	42	42.2149	-71.1182645057059
Blue Hills	34_x000D_	42.2151346737912_x000D_	-71.10950449488229_x000D_ _x000D_
Blue Hills	35_x000D_	42.21455079041628_x000D_	-71.11223305582172_x000D_ _x000D_
Blue Hills	36_x000D_	42.21537795853076_x000D_	-71.11143182969755_x000D_ _x000D_
Blue Hills	37_x000D_	42.21408907328007_x000D_	-71.10996172770029_x000D_ _x000D_
Blue Hills	37_x000D_	42.21617809500751_x000D_	-71.09958258464103_x000D_ _x000D_
Blue Hills	38_x000D_	42.21649618823287_x000D_	-71.11464930704898_x000D_ _x000D_
Blue Hills	38_x000D_	42.21494038127569_x000D_	-71.10039009719257_x000D_ _x000D_
Blue Hills	38_x000D_	42.21515617337284_x000D_	-71.11097275286085_x000D_ _x000D_
Blue Hills	39_x000D_	42.213113671208_x000D_	-71.11441075808472_x000D_ _x000D_
Blue Hills	40_x000D_	42.21147869717536_x000D_	-71.1153716594643_x000D_ _x000D_
Blue Hills	40_x000D_	42.21217523332891_x000D_	-71.11364574178225_x000D_ _x000D_
Blue Hills	40_x000D_	42.21681415572969_x000D_	-71.11559906049735_x000D_ _x000D_
Blue Hills	40_x000D_	42.21467848871109_x000D_	-71.10862146138317_x000D_ _x000D_
Blue Hills	40_x000D_	42.21353481993285_x000D_	-71.11235593452221_x000D_
Blue Hills	40_x000D_	42.21368762202767_x000D_	-71.11326654448277_x000D_ _x000D_
Blue Hills	40_x000D_	42.21719523895738_x000D_	-71.09540915123289_x000D_ _x000D_
Blue Hills	41_x000D_	42.2135315090811_x000D_	-71.11192284158534_x000D_ _x000D_
Blue Hills	41_x000D_	42.21643738918213_x000D_	-71.11412166624433_x000D_ _x000D_
Blue Hills	41_x000D_	42.21165459141341_x000D_	-71.11508617184228_x000D_ _x000D_
Blue Hills	41_x000D_	42.21662355125157_x000D_	-71.09556681483154_x000D_ _x000D_
Blue Hills	41_x000D_	42.21321140419898_x000D_	-71.11556234776145_x000D_ _x000D_
Blue Hills	41_x000D_	42.21742259808091_x000D_	-71.11639752059347_x000D_ _x000D_
Blue Hills	42_x000D_	42.21412465445903_x000D_	-71.11337659887141_x000D_ _x000D_
Blue Hills	42_x000D_	42.21807366240976_x000D_	-71.09580201103454_x000D_ _x000D_
Blue Hills	42_x000D_	42.21603954214809_x000D_	-71.10086258507435_x000D_ _x000D_
Blue Hills	43_x000D_	42.21708619039712_x000D_	-71.11585445708698_x000D_ _x000D_
Blue Hills	43_x000D_	42.21569353718517_x000D_	-71.11358723609811_x000D_ _x000D_
Blue Hills	43_x000D_	42.21619146414307_x000D_	-71.09516054398482_x000D_ _x000D_
Blue Hills	44_x000D_	42.21573192630169_x000D_	-71.09517110518281_x000D_ _x000D_
Blue Hills	44_x000D_	42.21502901990173_x000D_	-71.11320409930414_x000D_ _x000D_
Blue Hills	44_x000D_	42.21384017266539_x000D_	-71.11268132000333_x000D_ _x000D_
Blue Hills	45_x000D_	42.21424757506905_x000D_	-71.11520041718251_x000D_ _x000D_
Blue Hills	46_x000D_	42.2127589909753_x000D_	-71.09730723320608_x000D_ _x000D_
Blue Hills	46_x000D_	42.21749912485686_x000D_	-71.09789405024712_x000D_ _x000D_
Blue Hills	46_x000D_	42.21732436217574_x000D_	-71.1163437087751_x000D_ _x000D_
Blue Hills	47_x000D_	42.2149750404453_x000D_	-71.09469836584394_x000D_ _x000D_
Blue Hills	49_x000D_	42.21438449345735_x000D_	-71.11716580583818_x000D_ _x000D_
Blue Hills	49_x000D_	42.21362467393485_x000D_	-71.11619509763187_x000D_ _x000D_
Blue Hills	50_x000D_	42.21796163827387_x000D_	-71.11722229986556_x000D_ _x000D_
Blue Hills	50_x000D_	42.21323843583671_x000D_	-71.11561121425694_x000D_ _x000D_
Blue Hills	51_x000D_	42.21274985470084_x000D_	-71.11479439779288_x000D_ _x000D_
Blue Hills	52_x000D_	42.21405487511513_x000D_	-71.11672097823687_x000D_ _x000D_
Blue Hills	53_x000D_	42.21771986227689_x000D_	-71.09656794934635_x000D_ _x000D_
Blue Hills	53_x000D_	42.21694541633335_x000D_	-71.09861078678732_x000D_ _x000D_
Blue Hills	54_x000D_	42.21462920312045_x000D_	-71.11766142777272_x000D_ _x000D_
Blue Hills	40_x000D_	42.19837078362908_x000D_	-71.0994146951205_x000D_ _x000D_
Blue Hills	43_x000D_	42.19564088158513_x000D_	-71.10226345255143_x000D_ _x000D_
Blue Hills	44_x000D_	42.19906539194491_x000D_	-71.10518211505479_x000D_ _x000D_
Blue Hills	45_x000D_	42.19849098012056_x000D_	-71.10420847318238_x000D_ _x000D_
Blue Hills	47_x000D_	42.19994917981531_x000D_	-71.10378812073833_x000D_ _x000D_
Blue Hills	47_x000D_	42.19680382874068_x000D_	-71.10451390973395_x000D_ _x000D_
Blue Hills	47_x000D_	42.19607280105556_x000D_	-71.1027744971878_x000D_ _x000D_
Blue Hills	47_x000D_	42.19877998814191_x000D_	-71.10090281820958_x000D_ _x000D_
Blue Hills	48_x000D_	42.19863079026546_x000D_	-71.10602064064807_x000D_ _x000D_
Blue Hills	50_x000D_	42.2003384353986_x000D_	-71.09876962385242_x000D_ _x000D_
Blue Hills	51_x000D_	42.19925448768046_x000D_	-71.100444076649_x000D_ _x000D_
Blue Hills	52_x000D_	42.20055703543331_x000D_	-71.09685829847221_x000D_ _x000D_
Blue Hills	56_x000D_	42.20145972449537_x000D_	-71.0955188703454_x000D_ _x000D_
Blue Hills	57_x000D_	42.20179806001689_x000D_	-71.09515434137647_x000D_ _x000D_
Blue Hills	57_x000D_	42.1941634454226_x000D_	-71.10019781633382_x000D_ _x000D_
Blue Hills	63	42.20177019018885_x000D_	-71.09563336714272_x000D_ _x000D_
Blue Hills	73_x000D_	42.2152733496004_x000D_	-71.11902687565542_x000D_ _x000D_
Blue Hills	34_x000D_	42.21266632903573_x000D_	-71.10872229567832_x000D_ _x000D_
Blue Hills	35_x000D_	42.21342866312919_x000D_	-71.10413513152963_x000D_ _x000D_
Blue Hills	35_x000D_	42.21335272308645_x000D_	-71.10909889458782_x000D_ _x000D_
Blue Hills	36_x000D_	42.21348444469479_x000D_	-71.10830370343393_x000D_ _x000D_
Blue Hills	37_x000D_	42.21359726511148_x000D_	-71.10674835748142_x000D_ _x000D_
Blue Hills	37_x000D_	42.21249169208316_x000D_	-71.10816263600356_x000D_ _x000D_
Blue Hills	37_x000D_	42.20973148945924_x000D_	-71.10751454725033_x000D_ _x000D_
Blue Hills	38_x000D_	42.21364948436824_x000D_	-71.10612985684639_x000D_ _x000D_
Blue Hills	38_x000D_	42.21234911591021_x000D_	-71.10765310010976_x000D_ _x000D_
Blue Hills	38_x000D_	42.20997129570898_x000D_	-71.1070984695769_x000D_ _x000D_
Blue Hills	39_x000D_	42.2092447397978_x000D_	-71.10261809207012_x000D_ _x000D_
Blue Hills	39_x000D_	42.21360547937659_x000D_	-71.10720240517622_x000D_ _x000D_
Blue Hills	39_x000D_	42.21338633451817_x000D_	-71.10870259820587_x000D_ _x000D_
Blue Hills	39_x000D_	42.21296510197428_x000D_	-71.10951346351868_x000D_ _x000D_
Blue Hills	40_x000D_	42.21251356885043_x000D_	-71.10325478023952_x000D_ _x000D_
Blue Hills	40_x000D_	42.21211278815029_x000D_	-71.10736677429742_x000D_ _x000D_
Blue Hills	41_x000D_	42.20698624151485_x000D_	-71.10139886360651_x000D_ _x000D_
Blue Hills	41_x000D_	42.21360732339529_x000D_	-71.10774898908204_x000D_ _x000D_
Blue Hills	41_x000D_	42.21268435012755_x000D_	-71.1092291493631_x000D_ _x000D_
Blue Hills	41_x000D_	42.21157043710557_x000D_	-71.10684567137724_x000D_ _x000D_
Blue Hills	42_x000D_	42.20694645456035_x000D_	-71.10133687821067_x000D_ _x000D_
Blue Hills	42_x000D_	42.20704833151687_x000D_	-71.1013358353205_x000D_ _x000D_
Blue Hills	42_x000D_	42.20813856949149_x000D_	-71.10141752348034_x000D_ _x000D_
Blue Hills	42_x000D_	42.21208483450321_x000D_	-71.10260870314306_x000D_ _x000D_
Blue Hills	42_x000D_	42.21259768124876_x000D_	-71.10374864197439_x000D_ _x000D_
Blue Hills	42_x000D_	42.21374545715955_x000D_	-71.10572936951286_x000D_ _x000D_
Blue Hills	43_x000D_	42.21030929595437_x000D_	-71.1028984655357_x000D_ _x000D_
Blue Hills	43_x000D_	42.20854299729886_x000D_	-71.10135999345376_x000D_ _x000D_
Blue Hills	43_x000D_	42.20905850372873_x000D_	-71.10159343030161_x000D_ _x000D_
Blue Hills	43_x000D_	42.21239898823408_x000D_	-71.10297180718845_x000D_ _x000D_
Blue Hills	43_x000D_	42.21365313049612_x000D_	-71.10425675294465_x000D_ _x000D_
Blue Hills	43_x000D_	42.21192101020572_x000D_	-71.10691599554485_x000D_ _x000D_
Blue Hills	43_x000D_	42.21116735138204_x000D_	-71.1069258861906_x000D_ _x000D_
Blue Hills	43_x000D_	42.21029056240079_x000D_	-71.10696695751614_x000D_ _x000D_
Blue Hills	43_x000D_	42.20869691115078_x000D_	-71.10751169740325_x000D_ _x000D_
Blue Hills	44_x000D_	42.21013189297375_x000D_	-71.10341529368526_x000D_ _x000D_
Blue Hills	44_x000D_	42.20911760348277_x000D_	-71.10199154829553_x000D_ _x000D_
Blue Hills	44_x000D_	42.21267194491086_x000D_	-71.10403404577738_x000D_ _x000D_
Blue Hills	44_x000D_	42.20932241067496_x000D_	-71.10764170072144_x000D_ _x000D_
Blue Hills	45_x000D_	42.20729301104395_x000D_	-71.10135756641353_x000D_ _x000D_
Blue Hills	45_x000D_	42.21001467205789_x000D_	-71.10383673577672_x000D_ _x000D_
Blue Hills	45_x000D_	42.20864050094244_x000D_	-71.10700375407106_x000D_ _x000D_
Blue Hills	46_x000D_	42.20899442680386_x000D_	-71.10410973436302_x000D_ _x000D_
Blue Hills	46_x000D_	42.20989430792835_x000D_	-71.10164780176348_x000D_ _x000D_
Blue Hills	46_x000D_	42.21066150352564_x000D_	-71.10133037909037_x000D_ _x000D_
Blue Hills	46_x000D_	42.21373531505672_x000D_	-71.1046477687276_x000D_ _x000D_
Blue Hills	46_x000D_	42.2089033574259_x000D_	-71.1077737156964_x000D_ _x000D_
Blue Hills	46_x000D_	42.20872402660754_x000D_	-71.10618534504539_x000D_ _x000D_
Blue Hills	47_x000D_	42.21163799524513_x000D_	-71.10199548310703_x000D_ _x000D_
Blue Hills	48_x000D_	42.20873597081956_x000D_	-71.10653093091315_x000D_ _x000D_
Blue Hills	48_x000D_	42.20842294864562_x000D_	-71.10620747326976_x000D_ _x000D_
Blue Hills	49_x000D_	42.20997578002718_x000D_	-71.10089393339221_x000D_ _x000D_
Blue Hills	49_x000D_	42.21038972031531_x000D_	-71.10104313126867_x000D_ _x000D_
Blue Hills	49_x000D_	42.20839348625597_x000D_	-71.10479596077568_x000D_ _x000D_
Blue Hills	52_x000D_	42.21185789447484_x000D_	-71.10225607647664_x000D_ _x000D_
Blue Hills	53_x000D_	42.2107179556435_x000D_	-71.10692923895186_x000D_ _x000D_
Blue Hills	54_x000D_	42.20976966902819_x000D_	-71.1014237534917_x000D_ _x000D_
Blue Hills	55_x000D_	42.20958723690566_x000D_	-71.10025045468574_x000D_ _x000D_
Blue Hills	56_x000D_	42.20815900251475_x000D_	-71.10624929896659_x000D_ _x000D_
Blue Hills	56_x000D_	42.20826557841357_x000D_	-71.10577002174324_x000D_ _x000D_
Blue Hills	57_x000D_	42.20833393283394_x000D_	-71.10525310977465_x000D_ _x000D_
Blue Hills	57_x000D_	42.20846075102892_x000D_	-71.10424669466084_x000D_ _x000D_
Blue Hills	67_x000D_	42.20937278591302_x000D_	-71.10098672106032_x000D_ _x000D_
Blue Hills	68_x000D_	42.20938703514841_x000D_	-71.09976665123467_x000D_ _x000D_
Blue Hills	45_x000D_	42.20599649056701_x000D_	-71.09327297862077_x000D_ _x000D_
Blue Hills	46_x000D_	42.20759903718389_x000D_	-71.09638274987955_x000D_ _x000D_
Blue Hills	49_x000D_	42.20652199017313_x000D_	-71.09983603051802_x000D_ _x000D_
Blue Hills	50_x000D_	42.21523472576475_x000D_	-71.1191378174312_x000D_ _x000D_
Blue Hills	50_x000D_	42.20586654838311_x000D_	-71.09641839267741_x000D_ _x000D_
Blue Hills	55_x000D_	42.206735869702_x000D_	-71.09933392882418_x000D_ _x000D_
Blue Hills	59_x000D_	42.20841790740074_x000D_	-71.09559342589267_x000D_ _x000D_
Blue Hills	48_x000D_	42.19867140058633_x000D_	-71.09092860489254_x000D_
Blue Hills	48_x000D_	42.19839354049619_x000D_	-71.0888946522689
Blue Hills	48_x000D_	42.19846126627382_x000D_	-71.0881536082095
Blue Hills	48_x000D_	42.19892973084207_x000D_	-71.08760073787634_x000D_
Blue Hills	48_x000D_	42.19932640440967_x000D_	-71.08743737458353_x000D_
Blue Hills	48_x000D_	42.20001619313117_x000D_	-71.08754080726867_x000D_
Blue Hills	48_x000D_	42.20075380061026_x000D_	-71.08739797963862_x000D_
Blue Hills	48_x000D_	42.20127653800156_x000D_	-71.08719572431509_x000D_
Blue Hills	48_x000D_	42.19599610664154_x000D_	-71.08661075129275_x000D_
Blue Hills	48_x000D_	42.19604782298411_x000D_	-71.08747995465164_x000D_
Blue Hills	48_x000D_	42.19621156346258_x000D_	-71.08840581967597_x000D_
Blue Hills	48_x000D_	42.19624819237944_x000D_	-71.089283321119_x000D__x000D_
Blue Hills	48_x000D_	42.19651704192366_x000D_	-71.08987349092131_x000D_
Blue Hills	48_x000D_	42.19693731054868_x000D_	-71.09036165296202_x000D_
Blue Hills	48_x000D_	42.19717707488891_x000D_	-71.09107252216999_x000D_
Blue Hills	48_x000D_	42.19777826689388_x000D_	-71.09146630398099_x000D_
Blue Hills	48_x000D_	42.19837748915162_x000D_	-71.09153562232022_x000D_
Blue Hills	48_x000D_	42.19877759929951_x000D_	-71.09210181987946_x000D_
Blue Hills	48_x000D_	42.19922477383371_x000D_	-71.09292735352282_x000D_
Blue Hills	48_x000D_	42.19969650734421_x000D_	-71.09362330294316_x000D_ _x000D_
Blue Hills	48_x000D_	42.20038294330444_x000D_	-71.09422244138186_x000D_ _x000D_
Blue Hills	48_x000D_	42.20099578615483_x000D_	-71.09468336223726_x000D_ _x000D_
Blue Hills	48_x000D_	42.20127934593912_x000D_	-71.09536648734574_x000D_ _x000D_
Blue Hills	48_x000D_	42.20186926428433_x000D_	-71.09539037576978_x000D_ _x000D_
Blue Hills	49_x000D_	42.19963209241833_x000D_	-71.09211824840968_x000D_
Blue Hills	49_x000D_	42.19916098755058_x000D_	-71.09148935421472_x000D_
Blue Hills	49_x000D_	42.19803911172058_x000D_	-71.09071603982811_x000D_
Blue Hills	49_x000D_	42.2011566767862_x000D_	-71.0864593741214
Blue Hills	49_x000D_	42.20108299985733_x000D_	-71.0857300647265_x000D__x000D_
Blue Hills	49_x000D_	42.19488956969435_x000D_	-71.08263286768559_x000D_
Blue Hills	49_x000D_	42.19520066403057_x000D_	-71.08348195447687_x000D_
Blue Hills	49_x000D_	42.19527744226362_x000D_	-71.08450647450152_x000D_
Blue Hills	49_x000D_	42.19526302539016_x000D_	-71.08536754741434_x000D_
Blue Hills	49_x000D_	42.19502778727765_x000D_	-71.08619878075187_x000D_
Blue Hills	49_x000D_	42.19554469924624_x000D_	-71.08613432391648_x000D_
Blue Hills	50_x000D_	42.19975828197058_x000D_	-71.09292140237157_x000D_
Blue Hills	50_x000D_	42.19765547201242_x000D_	-71.08996284200911_x000D_
Blue Hills	50_x000D_	42.19785655386951_x000D_	-71.08922481543486_x000D__x000D_
Blue Hills	50_x000D_	42.20107956327703_x000D_	-71.08471971011821_x000D_
Blue Hills	50_x000D_	42.20127674754914_x000D_	-71.08380599885348_x000D_
Blue Hills	50_x000D_	42.20131253827568_x000D_	-71.08290201059643_x000D_
Blue Hills	50_x000D_	42.20081955664065_x000D_	-71.08254913247291_x000D_
Blue Hills	50_x000D_	42.20024216924067_x000D_	-71.08218560933236
Blue Hills	50_x000D_	42.19956864141133_x000D_	-71.08166978701118_x000D_
Blue Hills	50_x000D_	42.1991795534661_x000D_	-71.08103242709402_x000D_
Blue Hills	50_x000D_	42.19881955072488_x000D_	-71.08042281127635_x000D_
Blue Hills	50_x000D_	42.19709421977606_x000D_	-71.08287175192598_x000D__x000D_
Blue Hills	50_x000D_	42.19648552596774_x000D_	-71.08302882879141_x000D_
Blue Hills	50_x000D_	42.19595822043921_x000D_	-71.08316662727955_x000D_ _x000D_
Blue Hills	50_x000D_	42.19594187572802_x000D_	-71.08313377021912_x000D_ _x000D_
Blue Hills	50_x000D_	42.19517258465494_x000D_	-71.08157632879082_x000D_ _x000D_
Blue Hills	50_x000D_	42.19454075679387_x000D_	-71.0815321561611_x000D__x000D_
Blue Hills	50_x000D_	42.19437839932944_x000D_	-71.08195267624322_x000D_
Blue Hills	51_x000D_	42.19962689563837_x000D_	-71.09379563487236_x000D_
Blue Hills	51_x000D_	42.1983436262628_x000D_	-71.07985535643164_x000D_
Blue Hills	51_x000D_	42.19785508703645_x000D_	-71.07971956960026_x000D_
Blue Hills	51_x000D_	42.19770241067018_x000D_	-71.08051836497251_x000D_
Blue Hills	51_x000D_	42.19752840236034_x000D_	-71.08139159164492_x000D_
Blue Hills	51_x000D_	42.19729475680943_x000D_	-71.08222374699179_x000D_
Blue Hills	52_x000D_	42.19904313799199_x000D_	-71.09546396887963_x000D_
Blue Hills	52_x000D_	42.1993793361282_x000D_	-71.09461337334578_x000D_
Blue Hills	53_x000D_	42.19879930842873_x000D_	-71.0963859782285_x000D_
Blue Hills	53_x000D_ _x000D_	42.19866415024008_x000D_	-71.09792539856498_x000D_
Blue Hills	55_x000D_	42.19961834609713_x000D_	-71.0964496806926_x000D_
Blue Hills	56_x000D_	42.20211565032806_x000D_	-71.09517563141053_x000D_
Blue Hills	56_x000D_	42.20071469903197_x000D_	-71.09585674486225_x000D_
Blue Hills	56_x000D_	42.20003199301865_x000D_	-71.09593888751333_x000D_
Blue Hills	57_x000D_	42.20127842392977_x000D_	-71.09545424587195_x000D_
Blue Hills	32	42.20326761249208_x000D_	-71.08887751077565_x000D_ _x000D_
Blue Hills	34_x000D_	42.2127326751171_x000D_	-71.08475202984127_x000D_ _x000D_
Blue Hills	34_x000D_	42.21190550368485_x000D_	-71.08464351861838_x000D_ _x000D_
Blue Hills	35_x000D_	42.21265588717568_x000D_	-71.08447581706349_x000D_ _x000D_
Blue Hills	35_x000D_	42.20974213447627_x000D_	-71.08784314251606_x000D_ _x000D_
Blue Hills	36_x000D_	42.19889104460431_x000D_	-71.08946797532452_x000D_ _x000D_
Blue Hills	37_x000D_	42.21025414400152_x000D_	-71.09578024469414_x000D_ _x000D_
Blue Hills	37_x000D_	42.21305133014418_x000D_	-71.08467805479992_x000D_ _x000D_
Blue Hills	38_x000D_	42.2037881346937_x000D_	-71.09064001316331_x000D_ _x000D_
Blue Hills	38_x000D_	42.21049055461046_x000D_	-71.08995965688591_x000D_ _x000D_
Blue Hills	39_x000D_	42.20892100133207_x000D_	-71.0935573373652_x000D_
Blue Hills	39_x000D_	42.21035713346593_x000D_	-71.09562485922184_x000D_ _x000D_
Blue Hills	39_x000D_	42.20896781426129_x000D_	-71.08986804268424_x000D_ _x000D_
Blue Hills	40_x000D_	42.21342489127276_x000D_	-71.0881643370456_x000D_ _x000D_
Blue Hills	40_x000D_	42.21348779283344_x000D_	-71.08788847582527_x000D_ _x000D_
Blue Hills	40_x000D_	42.19667266403467_x000D_	-71.09209037681929_x000D_ _x000D_
Blue Hills	40_x000D_	42.19697818581052_x000D_	-71.0917260599449_x000D_ _x000D_
Blue Hills	41_x000D_	42.21044110138175_x000D_	-71.09256894334321_x000D_
Blue Hills	41_x000D_	42.21029973228521_x000D_	-71.09574658537105_x000D_ _x000D_
Blue Hills	41_x000D_	42.21031946031415_x000D_	-71.09570858926587_x000D_ _x000D_
Blue Hills	41_x000D_	42.20845391977784_x000D_	-71.08994716785018_x000D_ _x000D_
Blue Hills	41_x000D_	42.20262046008411_x000D_	-71.09146704570612_x000D_ _x000D_
Blue Hills	41_x000D_	42.20445814302164_x000D_	-71.09123199009824_x000D_ _x000D_
Blue Hills	42_x000D_	42.20885834660587_x000D_	-71.0943375249124_x000D_
Blue Hills	42_x000D_	42.20885834660587_x000D_	-71.0943375249124_x000D_
Blue Hills	42_x000D_	42.21145250372795_x000D_	-71.09238144016926_x000D_ _x000D_
Blue Hills	42_x000D_	42.21288765318898_x000D_	-71.08644512488608_x000D_ _x000D_
Blue Hills	42_x000D_	42.21007905544356_x000D_	-71.09585152428355_x000D_ _x000D_
Blue Hills	43_x000D_	42.20988923687693_x000D_	-71.09242720536058_x000D_
Blue Hills	43_x000D_	42.21049908813963_x000D_	-71.09535926237974_x000D_ _x000D_
Blue Hills	43_x000D_	42.20615839616968_x000D_	-71.09057063126808_x000D_ _x000D_
Blue Hills	43_x000D_	42.20451952298395_x000D_	-71.09106533930124_x000D_ _x000D_
Blue Hills	44_x000D_	42.20929860606995_x000D_	-71.09478528617983_x000D_
Blue Hills	44_x000D_	42.20928633696759_x000D_	-71.09492781456045_x000D_ _x000D_
Blue Hills	44_x000D_	42.2099538772077_x000D_	-71.09574025598853_x000D_ _x000D_
Blue Hills	45_x000D_	42.20962378200349_x000D_	-71.09524436301653_x000D_
Blue Hills	45_x000D_	42.20927995633539_x000D_	-71.09307671903734_x000D_
Blue Hills	45_x000D_	42.21176749564913_x000D_	-71.09211120761101_x000D_ _x000D_
Blue Hills	47_x000D_	42.21023168537802_x000D_	-71.09587974661389_x000D_ _x000D_
Blue Hills	47_x000D_	42.2072564057168_x000D_	-71.10024662258154_x000D_ _x000D_
Blue Hills	47_x000D_	42.20915003683623_x000D_	-71.09611733823185_x000D_ _x000D_
Blue Hills	49_x000D_	42.20981635622886_x000D_	-71.09565591446226
Blue Hills	52_x000D_	42.20850446265396_x000D_	-71.09598574235206_x000D_ _x000D_
Blue Hills	52_x000D_	42.20663487915155_x000D_	-71.11092078506118_x000D_ _x000D_
Blue Hills	52_x000D_	42.20691252969411_x000D_	-71.11115925020641_x000D_ _x000D_
Blue Hills	52_x000D_	42.2080788237364_x000D_	-71.11043648035211_x000D_ _x000D_
Blue Hills	52_x000D_	42.20725972183488_x000D_	-71.1115922700271_x000D_ _x000D_
Blue Hills	52_x000D_	42.20589106906411_x000D_	-71.10873143195278_x000D_ _x000D_
Blue Hills	52_x000D_	42.20807836860624_x000D_	-71.11022667965955_x000D_ _x000D_
Blue Hills	54_x000D_	42.20622232187745_x000D_	-71.10845290131039_x000D_ _x000D_
Blue Hills	55_x000D_	42.2080967952894_x000D_	-71.1102765555335_x000D_ _x000D_
Blue Hills	55_x000D_	42.20791507435604_x000D_	-71.11018532259268_x000D_ _x000D_
Blue Hills	55_x000D_	42.20762541055885_x000D_	-71.11194840639001_x000D_ _x000D_
Blue Hills	55_x000D_	42.20692022914506_x000D_	-71.10908047373402_x000D_ _x000D_
Blue Hills	55_x000D_	42.20577271229024_x000D_	-71.10809489635268_x000D_ _x000D_
Blue Hills	56_x000D_	42.20553596352745_x000D_	-71.10944344930803_x000D_ _x000D_
Blue Hills	56_x000D_	42.20777838029173_x000D_	-71.11177071004278_x000D_ _x000D_
Blue Hills	56_x000D_	42.20791548749303_x000D_	-71.11116623989952_x000D_ _x000D_
Blue Hills	56_x000D_	42.20594729659789_x000D_	-71.10889447947044_x000D_ _x000D_
Blue Hills	56_x000D_	42.20631384690204_x000D_	-71.10853728025887_x000D_ _x000D_
Blue Hills	56_x000D_	42.20739821319302_x000D_	-71.11168462182596_x000D_ _x000D_
Blue Hills	57_x000D_	42.2072863879137_x000D_	-71.11160365149412_x000D_ _x000D_
Blue Hills	57_x000D_	42.20819311686066_x000D_	-71.1095074285484_x000D_ _x000D_
Blue Hills	57_x000D_	42.20556314692915_x000D_	-71.10968978256427_x000D_ _x000D_
Blue Hills	58_x000D_	42.20474965678108_x000D_	-71.11044718940852_x000D_ _x000D_
Blue Hills	58_x000D_	42.20699241134928_x000D_	-71.10939785354614_x000D_ _x000D_
Blue Hills	59_x000D_	42.20804182402652_x000D_	-71.11032385840102_x000D_ _x000D_
Blue Hills	59_x000D_	42.20546420143133_x000D_	-71.10952061761861_x000D_ _x000D_
Blue Hills	59_x000D_	42.20551731926487_x000D_	-71.1097026322259_x000D_ _x000D_
Blue Hills	59_x000D_	42.20514007766935_x000D_	-71.1102198771069_x000D_ _x000D_
Blue Hills	59_x000D_	42.20459578403829_x000D_	-71.10989730297395_x000D_ _x000D_
Blue Hills	60_x000D_	42.20540081814573_x000D_	-71.10932330241386_x000D_ _x000D_
Blue Hills	60_x000D_	42.20454522582052_x000D_	-71.10866388668511_x000D_ _x000D_
Blue Hills	60_x000D_	42.2047163637283_x000D_	-71.1104254042973_x000D_ _x000D_
Blue Hills	61_x000D_	42.20467242566431_x000D_	-71.10938611783509_x000D_ _x000D_
Blue Hills	63_x000D_	42.20817530531642_x000D_	-71.11009667634136_x000D_ _x000D_
Blue Hills	64_x000D_	42.20475794416964_x000D_	-71.10971977476119_x000D_ _x000D_
Blue Hills	64_x000D_	42.20815745186266_x000D_	-71.10979702330297_x000D_ _x000D_
Blue Hills	66_x000D_	42.20787104223129_x000D_	-71.11130534677869_x000D_ _x000D_
Blue Hills	39_x000D_	42.22525722981968_x000D_	-71.10940260133918_x000D_ _x000D_
Blue Hills	39_x000D_	42.22633818363481_x000D_	-71.11146703318107_x000D_ _x000D_
Blue Hills	39_x000D_	42.22010627392886_x000D_	-71.10293844721383_x000D_ _x000D_
Blue Hills	39_x000D_	42.2224228224179_x000D_	-71.09634356579845_x000D_ _x000D_
Blue Hills	40_x000D_	42.22448254939376_x000D_	-71.09588616534238_x000D_ _x000D_
Blue Hills	40_x000D_	42.22505718005648_x000D_	-71.10680036608872_x000D_ _x000D_
Blue Hills	40_x000D_	42.22663958464511_x000D_	-71.11210249220366_x000D_ _x000D_
Blue Hills	40_x000D_	42.22975705920819_x000D_	-71.11249492372674_x000D_ _x000D_
Blue Hills	40_x000D_	42.22442321958163_x000D_	-71.10801555000594_x000D_ _x000D_
Blue Hills	40_x000D_	42.2233420238292_x000D_	-71.09891362494891_x000D_ _x000D_
Blue Hills	40_x000D_	42.22363019366024_x000D_	-71.09736691235666_x000D_ _x000D_
Blue Hills	41_x000D_	42.22397902860092_x000D_	-71.10886625699621_x000D_ _x000D_
Blue Hills	41_x000D_	42.22242103350824_x000D_	-71.10502330555913_x000D_ _x000D_
Blue Hills	41_x000D_	42.22902441633986_x000D_	-71.11147477489604_x000D_ _x000D_
Blue Hills	41_x000D_	42.22911805782736_x000D_	-71.11137101663606_x000D_ _x000D_
Blue Hills	42_x000D_	42.22418939233033_x000D_	-71.09527009545927_x000D_ _x000D_
Blue Hills	42_x000D_	42.22561930310188_x000D_	-71.09883240430717_x000D_ _x000D_
Blue Hills	42_x000D_	42.22703978160269_x000D_	-71.10962282112379_x000D_ _x000D_
Blue Hills	42_x000D_	42.2254756025333_x000D_	-71.1067280209097_x000D_ _x000D_
Blue Hills	42_x000D_	42.21998511351852_x000D_	-71.10203881754643_x000D_ _x000D_
Blue Hills	42_x000D_	42.22937987773449_x000D_	-71.11208517425867_x000D_ _x000D_
Blue Hills	43_x000D_	42.22205779053478_x000D_	-71.09285074292784_x000D_ _x000D_
Blue Hills	43_x000D_	42.22506203226952_x000D_	-71.09701470478539_x000D_ _x000D_
Blue Hills	43_x000D_	42.22534127537368_x000D_	-71.09837240546112_x000D_ _x000D_
Blue Hills	43_x000D_	42.22527795009522_x000D_	-71.09921637929146_x000D_ _x000D_
Blue Hills	43_x000D_	42.22466996874867_x000D_	-71.09977360821431_x000D_ _x000D_
Blue Hills	43_x000D_	42.22524290148806_x000D_	-71.11019350792058_x000D_ _x000D_
Blue Hills	43_x000D_	42.22435631793199_x000D_	-71.10107305466299_x000D_ _x000D_
Blue Hills	43_x000D_	42.22489513824227_x000D_	-71.10762563195094_x000D_ _x000D_
Blue Hills	43_x000D_	42.22556044903693_x000D_	-71.1109371521397_x000D_ _x000D_
Blue Hills	43_x000D_	42.22181132067202_x000D_	-71.09291234991615_x000D_ _x000D_
Blue Hills	44_x000D_	42.2228541551551_x000D_	-71.09349966987138_x000D_ _x000D_
Blue Hills	44_x000D_	42.22476610917805_x000D_	-71.09640534042482_x000D_ _x000D_
Blue Hills	44_x000D_	42.2217330336964_x000D_	-71.09292039654319_x000D_ _x000D_
Blue Hills	45_x000D_	42.22243237778751_x000D_	-71.09320923692648_x000D_ _x000D_
Blue Hills	45_x000D_	42.2244183405175_x000D_	-71.10273480470693_x000D_ _x000D_
Blue Hills	46_x000D_	42.22135417167304_x000D_	-71.09203736304407_x000D_ _x000D_
Blue Hills	46_x000D_	42.22537484489588_x000D_	-71.09754268086617_x000D_ _x000D_
Blue Hills	46_x000D_	42.22949913739686_x000D_	-71.11221069129314_x000D_ _x000D_
Blue Hills	47_x000D_	42.22336972601919_x000D_	-71.09380242421393_x000D_ _x000D_
Blue Hills	47_x000D_	42.22385432575105_x000D_	-71.09475309967165_x000D_ _x000D_
Blue Hills	47_x000D_	42.22118695270477_x000D_	-71.09062517999773_x000D_ _x000D_
Blue Hills	49_x000D_	42.22353824418245_x000D_	-71.09425613663261_x000D_ _x000D_
Blue Hills	50_x000D_	42.22172268204598_x000D_	-71.09249928972785_x000D_ _x000D_
Blue Hills	54_x000D_	42.21531253777651_x000D_	-71.11910680315562_x000D_ _x000D_
Blue Hills	39_x000D_	42.21840772316066_x000D_	-71.09558223753338_x000D_ _x000D_
Blue Hills	40_x000D_	42.21954489596395_x000D_	-71.0937093012697_x000D_ _x000D_
Blue Hills	40_x000D_	42.21933027733324_x000D_	-71.09415186575715_x000D_ _x000D_
Blue Hills	46_x000D_	42.21984827894924_x000D_	-71.09305542900329_x000D_ _x000D_
Blue Hills	49_x000D_	42.22065474376289_x000D_	-71.09072333208387_x000D_ _x000D_
Blue Hills	50_x000D_	42.22041979901699_x000D_	-71.09175506054525_x000D_ _x000D_
Blue Hills	41	42.2198	-71.0957870726819
Blue Hills	42	42.2208	-71.0961028906944
Blue Hills	43	42.2185	-71.0968503611106
Blue Hills	36_x000D_	42.21207574013827_x000D_	-71.0850859992868_x000D_ _x000D_
Blue Hills	39_x000D_	42.21231814477799_x000D_	-71.08580625622633_x000D_ _x000D_
Blue Hills	42_x000D_	42.21093622040209_x000D_	-71.08433623804811_x000D_ _x000D_
Blue Hills	42_x000D_	42.2106082784405_x000D_	-71.08425107791189_x000D_ _x000D_
Blue Hills	42_x000D_	42.20933079257813_x000D_	-71.08641084290211_x000D_ _x000D_
Blue Hills	42_x000D_	42.21033435784486_x000D_	-71.0890261643297_x000D_ _x000D_
Blue Hills	43_x000D_	42.21070508942213_x000D_	-71.08926882042651_x000D_ _x000D_
Blue Hills	43_x000D_	42.21070508942213_x000D_	-71.08926882042651_x000D_ _x000D_
Blue Hills	43_x000D_	42.21000976864454_x000D_	-71.08468668541971_x000D_ _x000D_
Blue Hills	43_x000D_	42.20936951697078_x000D_	-71.08706111095016_x000D_ _x000D_
Blue Hills	44_x000D_	42.21004895404187_x000D_	-71.08992311178808_x000D_ _x000D_
Blue Hills	44_x000D_	42.21311916135458_x000D_	-71.08902197337811_x000D_ _x000D_
Blue Hills	44_x000D_	42.21321090128479_x000D_	-71.08849810442989_x000D_ _x000D_
Blue Hills	44_x000D_	42.21236642454026_x000D_	-71.08663639991646_x000D_ _x000D_
Blue Hills	44_x000D_	42.20951150641051_x000D_	-71.08500863432053_x000D_ _x000D_
Blue Hills	44_x000D_	42.20963794741985_x000D_	-71.08867689042454_x000D_ _x000D_
Blue Hills	45_x000D_	42.20867956061122_x000D_	-71.08996217145686_x000D_ _x000D_
Blue Hills	45_x000D_	42.20937374983188_x000D_	-71.09002495191162_x000D_ _x000D_
Blue Hills	45_x000D_	42.21271033402738_x000D_	-71.08784867457216_x000D_ _x000D_
Blue Hills	45_x000D_	42.21174763053862_x000D_	-71.08459842397932_x000D_ _x000D_
Blue Hills	45_x000D_	42.20856854230371_x000D_	-71.08914116404121_x000D_ _x000D_
Blue Hills	46_x000D_	42.21061498396304_x000D_	-71.08983258723383_x000D_ _x000D_
Blue Hills	46_x000D_	42.21185441598502_x000D_	-71.08897847130065_x000D_ _x000D_
Blue Hills	46_x000D_	42.20940032046494_x000D_	-71.08564121655289_x000D_ _x000D_
Blue Hills	46_x000D_	42.20802971165833_x000D_	-71.0891966522402_x000D_ _x000D_
Blue Hills	47_x000D_	42.21118947960642_x000D_	-71.08916027478044_x000D_ _x000D_
Blue Hills	47_x000D_	42.21236663408784_x000D_	-71.0886995215631_x000D_ _x000D_
Blue Hills	47_x000D_	42.2094279807454_x000D_	-71.08798638924127_x000D_ _x000D_
Blue Hills	48_x000D_	42.20728049524334_x000D_	-71.09116245999103_x000D_ _x000D_
Blue Hills	48_x000D_	42.20978173896876_x000D_	-71.08944651677375_x000D_ _x000D_
Blue Hills	48_x000D_	42.20719914887306_x000D_	-71.08995060443048_x000D_ _x000D_
Blue Hills	49_x000D_	42.20760164786336_x000D_	-71.09067907563512_x000D_ _x000D_
Blue Hills	49_x000D_	42.20917124305126_x000D_	-71.08921157202785_x000D_ _x000D_
Blue Hills	49_x000D_	42.20726339616087_x000D_	-71.08932782902484_x000D_ _x000D_
Blue Hills	50_x000D_	42.20799128063229_x000D_	-71.09011656611328_x000D_ _x000D_
Blue Hills	50_x000D_	42.20718741420862_x000D_	-71.09047329991226_x000D_ _x000D_
Blue Hills	51_x000D_	42.20600723134726_x000D_	-71.09150927657312_x000D_ _x000D_
Blue Hills	52_x000D_	42.20647059384939_x000D_	-71.09162656596963_x000D_ _x000D_
Blue Hills	52_x000D_	42.2067274991816_x000D_	-71.09111292294328_x000D_ _x000D_
Blue Hills	55_x000D_	42.21000394322184_x000D_	-71.08899682766859_x000D_ _x000D_
Blue Hills	58_x000D_	42.20542084429619_x000D_	-71.0917179287142_x000D_ _x000D_
Blue Hills	62_x000D_	42.20515492841807_x000D_	-71.09207541688447_x000D_ _x000D_
Blue Hills	32_x000D_	42.21604524184225_x000D_	-71.09985625377958_x000D_ _x000D_
Blue Hills	33_x000D_	42.21267957244275_x000D_	-71.1093520280636_x000D_ _x000D_
Blue Hills	34_x000D_	42.21584252551404_x000D_	-71.09668705619042_x000D_ _x000D_
Blue Hills	34_x000D_	42.21591875892339_x000D_	-71.09824935912256_x000D_ _x000D_
Blue Hills	34_x000D_	42.21634543970433_x000D_	-71.10294674529797_x000D_ _x000D_
Blue Hills	34_x000D_	42.21264080614058_x000D_	-71.10186380340821_x000D_ _x000D_
Blue Hills	35_x000D_	42.21346889626441_x000D_	-71.10874475917882_x000D_ _x000D_
Blue Hills	36_x000D_	42.21576729793308_x000D_	-71.11112530349857_x000D_ _x000D_
Blue Hills	37_x000D_	42.21495035574046_x000D_	-71.10924616462654_x000D_ _x000D_
Blue Hills	37_x000D_	42.21662874803153_x000D_	-71.11316964968211_x000D_ _x000D_
Blue Hills	38_x000D_	42.21517356582192_x000D_	-71.10272294848329_x000D_ _x000D_
Blue Hills	39_x000D_	42.21196807459203_x000D_	-71.11017697497374_x000D_ _x000D_
Blue Hills	39_x000D_	42.21346713606474_x000D_	-71.10393304384417_x000D_ _x000D_
Blue Hills	39_x000D_	42.21256239343641_x000D_	-71.10286653048462_x000D_ _x000D_
Blue Hills	40_x000D_	42.21667409412769_x000D_	-71.10236353247529_x000D_ _x000D_
Blue Hills	40_x000D_	42.21226730853525_x000D_	-71.10056092037921_x000D_ _x000D_
Blue Hills	41_x000D_	42.21118273217436_x000D_	-71.10981361947125_x000D_ _x000D_
Blue Hills	42_x000D_	42.21338553823737_x000D_	-71.11583551398581_x000D_ _x000D_
Blue Hills	42_x000D_	42.21301380083171_x000D_	-71.11438083469039_x000D_ _x000D_
Blue Hills	42_x000D_	42.2097374406105_x000D_	-71.10932344577378_x000D_ _x000D_
Blue Hills	42_x000D_	42.21617675390301_x000D_	-71.11434194265968_x000D_ _x000D_
Blue Hills	43_x000D_	42.21192557834295_x000D_	-71.11461577943629_x000D_ _x000D_
Blue Hills	43_x000D_	42.21214845314828_x000D_	-71.11370600766605_x000D_ _x000D_
Blue Hills	43_x000D_	42.2114523779994_x000D_	-71.11542404635912_x000D_ _x000D_
Blue Hills	43_x000D_	42.21172282010523_x000D_	-71.11563812016612_x000D_ _x000D_
Blue Hills	43_x000D_	42.21048766285386_x000D_	-71.10935479409164_x000D_ _x000D_
Blue Hills	46_x000D_	42.2151359729862_x000D_	-71.11621915369398_x000D_ _x000D_
Blue Hills	47_x000D_	42.20900184478816_x000D_	-71.11872475600906_x000D_ _x000D_
Blue Hills	47_x000D_	42.20898499716279_x000D_	-71.10961941077477_x000D_ _x000D_
Blue Hills	47_x000D_	42.21504947174547_x000D_	-71.115159429676_x000D_ _x000D_
Blue Hills	47_x000D_	42.21043292902615_x000D_	-71.10019781633382_x000D_ _x000D_
Blue Hills	48_x000D_	42.21433944072781_x000D_	-71.11708684831031_x000D_ _x000D_
Blue Hills	49_x000D_	42.2128734458631_x000D_	-71.11492297618753_x000D_ _x000D_
Blue Hills	49_x000D_	42.21022975169328_x000D_	-71.11842694698937_x000D_ _x000D_
Blue Hills	50_x000D_	42.21406183209476_x000D_	-71.11681711866625_x000D_ _x000D_
Blue Hills	50_x000D_	42.21122128892895_x000D_	-71.11561280681855_x000D_ _x000D_
Blue Hills	50_x000D_	42.20981157854405_x000D_	-71.1190837529219_x000D_ _x000D_
Blue Hills	51_x000D_	42.21038485881147_x000D_	-71.11742899759777_x000D_ _x000D_
Blue Hills	51_x000D_	42.21026332121548_x000D_	-71.11807356595166_x000D_ _x000D_
Blue Hills	51_x000D_	42.20881027639118_x000D_	-71.11023003242082_x000D_ _x000D_
Blue Hills	52_x000D_	42.21458519812879_x000D_	-71.11767550937005_x000D_ _x000D_
Blue Hills	52_x000D_	42.2143172286844_x000D_	-71.11720394349761_x000D_ _x000D_
Blue Hills	52_x000D_	42.21370421819595_x000D_	-71.11631738959915_x000D_ _x000D_
Blue Hills	52_x000D_	42.20783018045333_x000D_	-71.11309261999196_x000D_ _x000D_
Blue Hills	53_x000D_	42.20824550375548_x000D_	-71.11193072057432_x000D_ _x000D_
Blue Hills	53_x000D_	42.21440234691111_x000D_	-71.11729823990829_x000D_ _x000D_
Blue Hills	54_x000D_	42.21495152920691_x000D_	-71.11837623647519_x000D_ _x000D_
Blue Hills	54_x000D_	42.21090642273631_x000D_	-71.11675710423954_x000D_ _x000D_
Blue Hills	54_x000D_	42.20794224649873_x000D_	-71.11354851170546_x000D_ _x000D_
Blue Hills	54_x000D_	42.21503882672844_x000D_	-71.11843683763512_x000D_ _x000D_
Blue Hills	56_x000D_	42.21045748800245_x000D_	-71.11733210279711_x000D_ _x000D_
Blue Hills	56_x000D_	42.20812488816884_x000D_	-71.11736747442849_x000D_ _x000D_
Blue Hills	57_x000D_	42.21103550404516_x000D_	-71.11622066243655_x000D_ _x000D_
Blue Hills	57_x000D_	42.21051716715303_x000D_	-71.11722221604653_x000D_ _x000D_
Blue Hills	57_x000D_	42.20969519581851_x000D_	-71.09980436979895_x000D_ _x000D_
Blue Hills	60_x000D_	42.20783323984799_x000D_	-71.11425736925668_x000D_ _x000D_
Blue Hills	60_x000D_	42.20813884403762_x000D_	-71.11120744614965_x000D_ _x000D_
Blue Hills	63_x000D_	42.20780780077186_x000D_	-71.11558011739618_x000D_ _x000D_
Blue Hills	66_x000D_	42.20781731423196_x000D_	-71.11663850030966_x000D_ _x000D_
Blue Hills	38_x000D_	42.20857630548712_x000D_	-71.09724974793394_x000D_ _x000D_
Blue Hills	38_x000D_	42.20885520339218_x000D_	-71.08923562808995_x000D_ _x000D_
Blue Hills	41_x000D_	42.20715137202498_x000D_	-71.09095601371591_x000D_ _x000D_
Blue Hills	41_x000D_	42.20759745691177_x000D_	-71.09237113042836_x000D_ _x000D_
Blue Hills	44_x000D_	42.21197377428619_x000D_	-71.09196678741937_x000D_ _x000D_
Blue Hills	44_x000D_	42.20852692174102_x000D_	-71.09758358482316_x000D_ _x000D_
Blue Hills	45_x000D_	42.20803356733379_x000D_	-71.09378431930308_x000D_ _x000D_
Blue Hills	46_x000D_	42.20976015556809_x000D_	-71.09234380542402_x000D_ _x000D_
Blue Hills	47_x000D_	42.20837492034045_x000D_	-71.09558450064723_x000D_ _x000D_
Blue Hills	48_x000D_	42.21280295405743_x000D_	-71.09287806793218_x000D_ _x000D_
Blue Hills	51_x000D_	42.21015909224954_x000D_	-71.09609914950197_x000D_ _x000D_
Blue Hills	52_x000D_	42.20933104403522_x000D_	-71.09664254828458_x000D_ _x000D_
Blue Hills	53_x000D_	42.21446437396803_x000D_	-71.09362633550552_x000D_ _x000D_
Blue Hills	61_x000D_	42.21041113607791_x000D_	-71.09628832905655_x000D_ _x000D_
Blue Hills	63_x000D_	42.21297059212086_x000D_	-71.09426979913478_x000D_ _x000D_
Blue Hills	64_x000D_	42.20848447645219_x000D_	-71.09767956432982_x000D_ _x000D_
Blue Hills	36_x000D_	42.20964352138546_x000D_	-71.07940390712682_x000D_ _x000D_
Blue Hills	36_x000D_	42.20995583109763_x000D_	-71.08062297112409_x000D_ _x000D_
Blue Hills	38_x000D_	42.20984292686191_x000D_	-71.08207932680014_x000D_ _x000D_
Blue Hills	38_x000D_	42.2134149587175_x000D_	-71.08699548064833_x000D_ _x000D_
Blue Hills	38_x000D_	42.21282328017262_x000D_	-71.08675827278857_x000D_ _x000D_
Blue Hills	39_x000D_	42.20872440379318_x000D_	-71.07916326268676_x000D_ _x000D_
Blue Hills	39_x000D_	42.20916495662388_x000D_	-71.08236984356407_x000D_ _x000D_
Blue Hills	39_x000D_	42.21509150698987_x000D_	-71.08851855627363_x000D_ _x000D_
Blue Hills	39_x000D_	42.21428512599525_x000D_	-71.08789091936414_x000D_ _x000D_
Blue Hills	39_x000D_	42.21238176342306_x000D_	-71.08652953065102_x000D_ _x000D_
Blue Hills	39_x000D_	42.21372546632049_x000D_	-71.08951424255137_x000D_ _x000D_
Blue Hills	40_x000D_	42.21409255176989_x000D_	-71.08967727056806_x000D_ _x000D_
Blue Hills	41_x000D_	42.21599474087564_x000D_	-71.08883790678446_x000D_ _x000D_
Blue Hills	41_x000D_	42.21496276095716_x000D_	-71.08826559043591_x000D_ _x000D_
Blue Hills	42_x000D_	42.20794161785599_x000D_	-71.07966274029675_x000D_ _x000D_
Blue Hills	43_x000D_	42.21016311556306_x000D_	-71.08198519802752_x000D_ _x000D_
Blue Hills	43_x000D_	42.21679391343353_x000D_	-71.08911995782618_x000D_ _x000D_
Blue Hills	43_x000D_	42.21485656224397_x000D_	-71.08986703685586_x000D_ _x000D_
Blue Hills	44_x000D_	42.20621557444539_x000D_	-71.08835611499016_x000D_ _x000D_
Blue Hills	44_x000D_	42.21599968619851_x000D_	-71.0895455070502_x000D_ _x000D_
Blue Hills	45_x000D_	42.20663902819362_x000D_	-71.08599996200864_x000D_ _x000D_
Blue Hills	47_x000D_	42.2064093221372_x000D_	-71.08457386500302_x000D_ _x000D_
Blue Hills	47_x000D_	42.20666484445539_x000D_	-71.08364665887419_x000D_ _x000D_
Blue Hills	47_x000D_	42.20732789490577_x000D_	-71.07982191263798_x000D_ _x000D_
Blue Hills	48_x000D_	42.20644284974989_x000D_	-71.08453053056363_x000D_ _x000D_
Blue Hills	48_x000D_	42.21717147626189_x000D_	-71.08928198001449_x000D_ _x000D_
Blue Hills	49_x000D_	42.20638493079898_x000D_	-71.08309362090293_x000D_ _x000D_
Blue Hills	49_x000D_	42.20852206465062_x000D_	-71.08252935118142_x000D_ _x000D_
Blue Hills	49_x000D_	42.20750525597688_x000D_	-71.0835771728969_x000D_ _x000D_
Blue Hills	49_x000D_	42.217442672739_x000D_	-71.08785839757984_x000D_ _x000D_
Blue Hills	50_x000D_	42.20561199359801_x000D_	-71.08732027939622_x000D_ _x000D_
Blue Hills	51_x000D_	42.21729196611998_x000D_	-71.09110412194495_x000D_ _x000D_
Blue Hills	52_x000D_	42.20572875350919_x000D_	-71.08909238136475_x000D_ _x000D_
Blue Hills	52_x000D_	42.20565386120435_x000D_	-71.08509438118998_x000D_ _x000D_
Blue Hills	52_x000D_	42.20680222384837_x000D_	-71.08114306821588_x000D_ _x000D_
Blue Hills	52_x000D_	42.21512591470239_x000D_	-71.09353344894116_x000D_ _x000D_
Blue Hills	53_x000D_	42.20572171271053_x000D_	-71.09108693904345_x000D_ _x000D_
Blue Hills	53_x000D_	42.20671890773085_x000D_	-71.0817842838085_x000D_ _x000D_
Blue Hills	53_x000D_	42.21701284874437_x000D_	-71.09046835458939_x000D_ _x000D_
Blue Hills	53_x000D_	42.21464638602195_x000D_	-71.09346186748807_x000D_ _x000D_
Blue Hills	54_x000D_	42.20466110859272_x000D_	-71.09167761175995_x000D_ _x000D_
Blue Hills	54_x000D_	42.21761517230627_x000D_	-71.08935557312434_x000D_ _x000D_
Blue Hills	56_x000D_	42.20480624124613_x000D_	-71.09026257886653_x000D_ _x000D_
Blue Hills	57_x000D_	42.20425542447921_x000D_	-71.09226719482903_x000D_ _x000D_
Blue Hills	57_x000D_	42.2166638262963_x000D_	-71.09053515835767_x000D_ _x000D_
Blue Hills	58_x000D_	42.21772652588991_x000D_	-71.08802595182424_x000D_ _x000D_
Blue Hills	59_x000D_	42.21806737598238_x000D_	-71.09136421240036_x000D_ _x000D_
Blue Hills	59_x000D_	42.21720366277007_x000D_	-71.09191699891453_x000D_ _x000D_
Blue Hills	60_x000D_	42.20421544280109_x000D_	-71.09011949977939_x000D_ _x000D_
Blue Hills	60_x000D_	42.20369936902281_x000D_	-71.0897682980365_x000D_ _x000D_
Blue Hills	61_x000D_	42.21531312450973_x000D_	-71.09264588921432_x000D_ _x000D_
Blue Hills	63_x000D_	42.20353131186422_x000D_	-71.09091393656199_x000D_ _x000D_
Blue Hills	64_x000D_	42.21578313973007_x000D_	-71.09188774607246_x000D_ _x000D_
Blue Hills	65_x000D_	42.20324653670396_x000D_	-71.08969328000312_x000D_ _x000D_
Blue Hills	65_x000D_	42.21651508942453_x000D_	-71.09185388318365_x000D_ _x000D_
Blue Hills	66_x000D_	42.20350109510328_x000D_	-71.08972395776873_x000D_ _x000D_
Blue Hills	66_x000D_	42.2034604428729_x000D_	-71.09203727922504_x000D_ _x000D_
Blue Hills	67	42.21456994306502_x000D_	-71.09238755895858_x000D_ _x000D_
Blue Hills	67_x000D_	42.21475765578655_x000D_	-71.09275778762166_x000D_ _x000D_
Blue Hills	68_x000D_	42.20334443733301_x000D_	-71.0903161392278_x000D_ _x000D_
Blue Hills	69_x000D_	42.20319909513201_x000D_	-71.09005227691596_x000D_ _x000D_
Blue Hills	69_x000D_	42.20325986393001_x000D_	-71.09036919667487_x000D_ _x000D_
Blue Hills	69_x000D_	42.20328052532133_x000D_	-71.09217214404707_x000D_ _x000D_
Blue Hills	70_x000D_	42.21786549784449_x000D_	-71.08823600231771_x000D_ _x000D_
Blue Hills	71_x000D_	42.21843538344113_x000D_	-71.09184516600435_x000D_ _x000D_
Blue Hills	72_x000D_	42.21591071229634_x000D_	-71.09200593090718_x000D_ _x000D_
Blue Hills	34_x000D_	42.19592423182185_x000D_	-71.08720586641793_x000D_ _x000D_
Blue Hills	34_x000D_	42.19589108139481_x000D_	-71.08625016181831_x000D_ _x000D_
Blue Hills	34_x000D_	42.19105631582643_x000D_	-71.08505674644474_x000D_ _x000D_
Blue Hills	35_x000D_	42.19689732887056_x000D_	-71.09203803359632_x000D_ _x000D_
Blue Hills	35_x000D_	42.19646293673869_x000D_	-71.09096246778135_x000D_ _x000D_
Blue Hills	35_x000D_	42.19525904398616_x000D_	-71.08601974330013_x000D_ _x000D_
Blue Hills	37_x000D_	42.19750300519373_x000D_	-71.09410584910874_x000D_ _x000D_
Blue Hills	37_x000D_	42.19622107692268_x000D_	-71.08938633470898_x000D_ _x000D_
Blue Hills	37_x000D_	42.1961836098155_x000D_	-71.08827740891938_x000D_ _x000D_
Blue Hills	37_x000D_	42.18864241153206_x000D_	-71.09497874050503_x000D_ _x000D_
Blue Hills	37_x000D_	42.19841139394995_x000D_	-71.10465548007852_x000D_ _x000D_
Blue Hills	38_x000D_	42.19806660436299_x000D_	-71.09714261262779_x000D_ _x000D_
Blue Hills	38_x000D_	42.19814816028084_x000D_	-71.09602488583987_x000D_ _x000D_
Blue Hills	38_x000D_	42.19767043370958_x000D_	-71.09501796781187_x000D_ _x000D_
Blue Hills	38_x000D_	42.19731466382947_x000D_	-71.09330235987072_x000D_ _x000D_
Blue Hills	38_x000D_	42.19456447757985_x000D_	-71.08625602915053_x000D_ _x000D_
Blue Hills	38_x000D_	42.19413716815616_x000D_	-71.08581447049144_x000D_ _x000D_
Blue Hills	38_x000D_	42.19256271146442_x000D_	-71.08567784546975_x000D_ _x000D_
Blue Hills	38_x000D_	42.19185687139834_x000D_	-71.0855852254397_x000D_ _x000D_
Blue Hills	38_x000D_	42.18797169164026_x000D_	-71.08599199920063_x000D_ _x000D_
Blue Hills	38_x000D_	42.1875962242877_x000D_	-71.08888249850934_x000D_ _x000D_
Blue Hills	38_x000D_	42.18966148331965_x000D_	-71.09727378941243_x000D_ _x000D_
Blue Hills	38_x000D_	42.18986713331397_x000D_	-71.1001176853395_x000D_ _x000D_
Blue Hills	38_x000D_	42.19008057847823_x000D_	-71.10095503746633_x000D_ _x000D_
Blue Hills	38_x000D_	42.19018241860176_x000D_	-71.10180772847599_x000D_ _x000D_
Blue Hills	38_x000D_	42.18977916524018_x000D_	-71.10268455936676_x000D_ _x000D_
Blue Hills	38_x000D_	42.19823005147483_x000D_	-71.10088747932677_x000D_ _x000D_
Blue Hills	39_x000D_	42.19835427127983_x000D_	-71.09797426506047_x000D_ _x000D_
Blue Hills	39_x000D_	42.193304258438_x000D_	-71.08566326095823_x000D_ _x000D_
Blue Hills	39_x000D_	42.18828597109968_x000D_	-71.08538640669647_x000D_ _x000D_
Blue Hills	39_x000D_	42.18785354871506_x000D_	-71.08692649758522_x000D_ _x000D_
Blue Hills	39_x000D_	42.19477783892508_x000D_	-71.10875297344393_x000D_ _x000D_
Blue Hills	39_x000D_	42.19854898289051_x000D_	-71.10327053821749_x000D_ _x000D_
Blue Hills	39_x000D_	42.19818755522575_x000D_	-71.09998072504168_x000D_ _x000D_
Blue Hills	39_x000D_	42.19863519076463_x000D_	-71.09809496446614_x000D_ _x000D_
Blue Hills	40_x000D_	42.18875435184891_x000D_	-71.08463346033457_x000D_ _x000D_
Blue Hills	40_x000D_	42.18882710676844_x000D_	-71.09586596495573_x000D_ _x000D_
Blue Hills	40_x000D_	42.18931166459079_x000D_	-71.09662477864985_x000D_ _x000D_
Blue Hills	40_x000D_	42.1942152455842_x000D_	-71.10878532759017_x000D_ _x000D_
Blue Hills	40_x000D_	42.19850686382707_x000D_	-71.10180580063826_x000D_ _x000D_
Blue Hills	40_x000D_	42.19860820103641_x000D_	-71.09907547949915_x000D_ _x000D_
Blue Hills	40_x000D_	42.19908131756093_x000D_	-71.09710866591995_x000D_ _x000D_
Blue Hills	41_x000D_	42.1897797519734_x000D_	-71.08457679866913_x000D_ _x000D_
Blue Hills	41_x000D_	42.18924280725624_x000D_	-71.08404404490355_x000D_ _x000D_
Blue Hills	41_x000D_	42.18766198031808_x000D_	-71.08798555105095_x000D_ _x000D_
Blue Hills	41_x000D_	42.18735629230941_x000D_	-71.08979654505019_x000D_ _x000D_
Blue Hills	41_x000D_	42.18719359956885_x000D_	-71.09290405183201_x000D_ _x000D_
Blue Hills	41_x000D_	42.18773871664161_x000D_	-71.09389127238755_x000D_ _x000D_
Blue Hills	41_x000D_	42.18817616816813_x000D_	-71.09428446746533_x000D_ _x000D_
Blue Hills	41_x000D_	42.18969283163752_x000D_	-71.09915393411283_x000D_ _x000D_
Blue Hills	41_x000D_	42.19759960662778_x000D_	-71.10778955749339_x000D_ _x000D_
Blue Hills	43_x000D_	42.18968264762516_x000D_	-71.0983200185663_x000D_ _x000D_
Blue Hills	43_x000D_	42.1899753017744_x000D_	-71.10495873733527_x000D_ _x000D_
Blue Hills	43_x000D_	42.19359976243432_x000D_	-71.10869186936981_x000D_ _x000D_
Blue Hills	43_x000D_	42.19822158575263_x000D_	-71.10593162483639_x000D_ _x000D_
Blue Hills	43_x000D_	42.19953218013253_x000D_	-71.09654950915937_x000D_ _x000D_
Blue Hills	44_x000D_	42.18959170397575_x000D_	-71.10318076803452_x000D_ _x000D_
Blue Hills	44_x000D_	42.19039649240877_x000D_	-71.1055666767723_x000D_ _x000D_
Blue Hills	44_x000D_	42.19802109062876_x000D_	-71.10702881596154_x000D_ _x000D_
Blue Hills	45_x000D_	42.19772353306617_x000D_	-71.09532667330568_x000D_ _x000D_
Blue Hills	45_x000D_	42.18985275835003_x000D_	-71.10417670576936_x000D_ _x000D_
Blue Hills	45_x000D_	42.19160746786947_x000D_	-71.10807621858186_x000D_ _x000D_
Blue Hills	45_x000D_	42.19564905394073_x000D_	-71.10881810083157_x000D_ _x000D_
Blue Hills	45_x000D_	42.19998559918459_x000D_	-71.09596855945055_x000D_ _x000D_
Blue Hills	46_x000D_	42.19992938059806_x000D_	-71.09677464920506_x000D_ _x000D_
Blue Hills	46_x000D_	42.19920071777161_x000D_	-71.09709961346452_x000D_ _x000D_
Blue Hills	46_x000D_	42.18714305669273_x000D_	-71.09064797877436_x000D_ _x000D_
Blue Hills	46_x000D_	42.18688384633715_x000D_	-71.09223517595892_x000D_ _x000D_
Blue Hills	47_x000D_	42.19864537477698_x000D_	-71.09788298613493_x000D_ _x000D_
Blue Hills	47_x000D_	42.18709033452178_x000D_	-71.09138416132991_x000D_ _x000D_
Blue Hills	47_x000D_	42.1907253563797_x000D_	-71.10643655068344_x000D_ _x000D_
Blue Hills	47_x000D_	42.19227550555225_x000D_	-71.10839766456849_x000D_ _x000D_
Blue Hills	47_x000D_	42.19623394314404_x000D_	-71.10862238339251_x000D_ _x000D_
Blue Hills	48_x000D_	42.20006367661264_x000D_	-71.09595146036808_x000D_ _x000D_
Blue Hills	48_x000D_	42.19804665543344_x000D_	-71.09700783162479_x000D_ _x000D_
Blue Hills	48_x000D_	42.19787201848086_x000D_	-71.0962271411634_x000D_ _x000D_
Blue Hills	48_x000D_	42.20063456803765_x000D_	-71.09582606709664_x000D_ _x000D_
Blue Hills	49_x000D_	42.19684456479009_x000D_	-71.10828844837016_x000D_ _x000D_
Blue Hills	50_x000D_	42.1929260669669_x000D_	-71.10859514220721_x000D_ _x000D_
Blue Hills	51_x000D_	42.20081733543631_x000D_	-71.0957311001337_x000D_ _x000D_
Blue Hills	52_x000D_	42.19093205411191_x000D_	-71.10764723277754_x000D_ _x000D_
Blue Hills	53_x000D_	42.20126635263031_x000D_	-71.09466202679688_x000D_ _x000D_
Blue Hills	54	42.20123437702861_x000D_	-71.0954652261651_x000D_ _x000D_
Blue Hills	54_x000D_	42.20185388349201_x000D_	-71.09536137438481_x000D_ _x000D_
Blue Hills	55	42.20192982353475_x000D_	-71.09525911516612_x000D_ _x000D_
Blue Hills	46	42.1934	-71.0816893168455
Blue Hills	45_x000D_	42.19841160349753_x000D_	-71.08449507511321_x000D_ _x000D_
Blue Hills	45_x000D_	42.19853884078767_x000D_	-71.08627505607073_x000D_ _x000D_
Blue Hills	45_x000D_	42.19798555135932_x000D_	-71.08619534417157_x000D_ _x000D_
Blue Hills	45_x000D_	42.19865664843675_x000D_	-71.08543401590649_x000D_ _x000D_
Blue Hills	45_x000D_	42.19798555135932_x000D_	-71.08619534417157_x000D_ _x000D_
Blue Hills	46_x000D_	42.19591844830866_x000D_	-71.08311482711795_x000D_ _x000D_
Blue Hills	46_x000D_	42.19815817665513_x000D_	-71.08360114513997_x000D_ _x000D_
Blue Hills	46_x000D_	42.19720729164984_x000D_	-71.08279312967423_x000D_ _x000D_
Blue Hills	46_x000D_	42.19320958484168_x000D_	-71.08078172437015_x000D_ _x000D_
Blue Hills	46_x000D_	42.1942223702019_x000D_	-71.08147088444892_x000D_ _x000D_
Blue Hills	46_x000D_	42.19510179948266_x000D_	-71.08159208676878_x000D_ _x000D_
Blue Hills	46_x000D_	42.19653611075338_x000D_	-71.08311097144249_x000D_ _x000D_
Blue Hills	46_x000D_	42.19770957719739_x000D_	-71.08290284878674_x000D_ _x000D_
Blue Hills	46_x000D_	42.20166076444294_x000D_	-71.09547243460183_x000D_ _x000D_
Blue Hills	46_x000D_	42.19226033430751_x000D_	-71.08504224575225_x000D_ _x000D_
Blue Hills	46_x000D_	42.19265130818094_x000D_	-71.08427739708785_x000D_ _x000D_
Blue Hills	46_x000D_	42.19303561844136_x000D_	-71.08342034748856_x000D_ _x000D_
Blue Hills	46_x000D_	42.19334797006304_x000D_	-71.08259322128359_x000D_ _x000D_
Blue Hills	46_x000D_	42.19240668233688_x000D_	-71.08746754943495_x000D_ _x000D_
Blue Hills	46_x000D_	42.19166731465812_x000D_	-71.08787105425363_x000D_ _x000D_
Blue Hills	46_x000D_	42.19307187017257_x000D_	-71.08711609623496_x000D_ _x000D_
Blue Hills	46_x000D_	42.19161358665879_x000D_	-71.08569997369412_x000D_ _x000D_
Blue Hills	46_x000D_	42.1933589503562_x000D_	-71.08097911818984_x000D_ _x000D_
Blue Hills	46_x000D_	42.19542182054575_x000D_	-71.08234796679679_x000D_ _x000D_
Blue Hills	47_x000D_	42.19600000422652_x000D_	-71.08654093003933_x000D_ _x000D_
Blue Hills	47_x000D_	42.1912814118361_x000D_	-71.0863907263345_x000D_ _x000D_
Blue Hills	47_x000D_	42.19543539922888_x000D_	-71.08597582212751_x000D_ _x000D_
Blue Hills	47_x000D_	42.19377582431044_x000D_	-71.08705557889407_x000D_ _x000D_
Blue Hills	47_x000D_	42.19316951934452_x000D_	-71.08582184656623_x000D_ _x000D_
Blue Hills	47_x000D_	42.19475650698151_x000D_	-71.08636465861564_x000D_ _x000D_
Blue Hills	47_x000D_	42.19484543897416_x000D_	-71.08712313703363_x000D_ _x000D_
Blue Hills	47_x000D_	42.19601769004221_x000D_	-71.0875358619458_x000D_ _x000D_
Blue Hills	47_x000D_	42.19475650698151_x000D_	-71.08636465861564_x000D_ _x000D_
Blue Hills	47_x000D_	42.19626047186758_x000D_	-71.08834262012606_x000D_ _x000D_
Blue Hills	47_x000D_	42.19446284700389_x000D_	-71.08759285888736_x000D_ _x000D_
Blue Hills	47_x000D_	42.19147025611456_x000D_	-71.08734131797318_x000D_ _x000D_
Blue Hills	48_x000D_	42.19763296660241_x000D_	-71.09144819907014_x000D_ _x000D_
Blue Hills	48_x000D_	42.19763296660241_x000D_	-71.09144819907014_x000D_ _x000D_
Blue Hills	48_x000D_	42.19628402501549_x000D_	-71.08918902470832_x000D_ _x000D_
Blue Hills	48_x000D_	42.197098033542_x000D_	-71.09085048555498_x000D_ _x000D_
Blue Hills	48_x000D_	42.19669993505087_x000D_	-71.09013224027221_x000D_ _x000D_
Blue Hills	52_x000D_	42.19876645136829_x000D_	-71.09212000860934_x000D_ _x000D_
Blue Hills	52_x000D_	42.19827238008585_x000D_	-71.09144979163175_x000D_ _x000D_
Blue Hills	52_x000D_	42.19931261617895_x000D_	-71.09295727691715_x000D_ _x000D_
Blue Hills	52_x000D_	42.19876645136829_x000D_	-71.09212000860934_x000D_ _x000D_
Blue Hills	52_x000D_	42.19931261617895_x000D_	-71.09295727691715_x000D_ _x000D_
Blue Hills	53_x000D_	42.20029254447874_x000D_	-71.09411909251575_x000D_ _x000D_
Blue Hills	53_x000D_	42.20029254447874_x000D_	-71.09411909251575_x000D_ _x000D_
Blue Hills	53_x000D_	42.19976637050714_x000D_	-71.09363017610376_x000D_ _x000D_
Blue Hills	53_x000D_	42.19976637050714_x000D_	-71.09363017610376_x000D_ _x000D_
Blue Hills	57_x000D_	42.20203824345227_x000D_	-71.09529725282555_x000D_ _x000D_
Blue Hills	57_x000D_	42.2008685907742_x000D_	-71.09478025703793_x000D_ _x000D_
Blue Hills	57_x000D_	42.20119644891675_x000D_	-71.09546648345058_x000D_ _x000D_
Blue Hills	57_x000D_	42.2008685907742_x000D_	-71.09478025703793_x000D_ _x000D_
Blue Hills	57_x000D_	42.20119644891675_x000D_	-71.09546648345058_x000D_ _x000D_
Blue Hills	57_x000D_	42.20119644891675_x000D_	-71.09546648345058_x000D_ _x000D_
Blue Hills	57	42.20203824345227_x000D_	-71.09529725282555_x000D_ _x000D_
Boston	74	42.33900317823926	-71.09910135788179
Boston	70	42.33949273828635	-71.10000385909443
Boston	70	42.34024501409599	-71.10074733390574
Boston	75	42.34155238360017	-71.10075112283853
Boston	73	42.34245859090457	-71.10303467146224
Boston	82	42.34357114994665	-71.1015349420307
Boston	73	42.34361810036982	-71.10153138273841
Boston	74	42.34430127486915	-71.09979902135065
Boston	67	42.34468134589711	-71.09830920591121
Boston	69	42.34543211296419	-71.09615053056841
Boston	71	42.34552427198956	-71.09477422206764
Boston	64	42.34655805401722	-71.09371055855517
Boston	65	42.34656228687832	-71.09055887914364
Boston	69	42.34714910391936	-71.0885959212399
Boston	74	42.34737499620984	-71.08787180862491
Boston	74	42.34721863180617	-71.0881934222496
Boston	65	42.34619134575347	-71.09033080755835
Boston	65	42.34452988490681	-71.0906753037787
Boston	64	42.34340453058699	-71.09098065651123
Boston	66	42.34207247853497	-71.09146337031488
Boston	62	42.3443130900605	-71.10628659823099
Boston	62	42.34414557464639	-71.10382843769258
Boston	64	42.33738330662468	-71.10293165787226
Boston	58	42.33972156424293	-71.10110783956115
Boston	68	42.34172802422414	-71.10269679694539
Boston	75	42.3426048132054	-71.10327112495071
Boston	61	42.34013525307396	-71.10541840090519
Boston	75	42.3388319090403	-71.10710592947072
Boston	61	42.33687230389783	-71.10324815853602
Boston	66	42.33698897998998	-71.10038154765134
Boston	69	42.33657432724008	-71.10114254064028
Boston	68	42.33641033530453	-71.10124127945966
Boston	67	42.33633007858166	-71.10040015547638
Boston	61	42.3358481191493	-71.09953195794587
Boston	61	42.33654079962739	-71.09900725080733
Boston	64	42.33692234385976	-71.09734126373296
Boston	67	42.33749637849846	-71.09550805769031
Boston	64	42.33843775004366	-71.09356379143064
Boston	66	42.33875701673546	-71.09248353174989
Boston	69	42.33905017379889	-71.09254639602368
Boston	57	42.33998211570302	-71.09326858080094
Boston	58	42.34078564685056	-71.0930462089098
Boston	64	42.34120109588126	-71.09299290000563
Boston	65	42.34222859148154	-71.09174173331921
Boston	62	42.34337888196329	-71.09148843220537
Boston	68	42.3454886908106	-71.0906060692585
Boston	68	42.34660448976079	-71.09194708994691
Boston	68	42.34657871540854	-71.09197919263606
Boston	61	42.34449878804604	-71.0944860522366
Boston	50	42.34190048188189	-71.095760939709
Boston	72	42.33808499764869	-71.09498150653307
Boston	60	42.33653505802372	-71.1036685947991
Boston	60	42.33809811532715	-71.10276645056075
Boston	51	42.3407558910943	-71.10180437571472
Boston	64	42.34044303655842	-71.10276276252335
Boston	69	42.34266981486449	-71.10312611802584
Boston	59	42.34423923113471	-71.10435033135879
Boston	62	42.33878719158688	-71.09582321724956
Boston	72	42.33761045620063	-71.09550872824256
Boston	71	42.33598621100405	-71.10039311467771
Boston	57	42.34460113108376	-71.09447951435213
Boston	57	42.34460113108376	-71.09447951435213
Boston	51	42.3419615440465	-71.09574845067327
Boston	63	42.33806974258491	-71.09501905745928
Boston	66	42.33807757966438	-71.09500640078549
Boston	65	42.33727111485073	-71.10293827957577
Boston	59	42.33969884928533	-71.1019694992072
Boston	61	42.34151663262615	-71.10265731818146
Boston	69	42.34264575880239	-71.10308337031967
Boston	60	42.34001467939684	-71.10546458519167
Boston	71	42.33883019075015	-71.1072295625425
Boston	63	42.33698423789734	-71.10321307206112
Boston	68	42.33688064389148	-71.10047022818689
Boston	75	42.33620087154427	-71.1007773411191
Boston	71	42.33670642603406	-71.10059930949573
Boston	59	42.33726411596158	-71.10005473724668
Boston	60	42.33819966208407	-71.09954042366807
Boston	59	42.33903173361191	-71.09865822835927
Boston	58	42.33894192151943	-71.09807258478467
Boston	60	42.33874524016151	-71.09759951016967
Boston	57	42.33959550041923	-71.09673860489492
Boston	59	42.3404982313908	-71.09615036293035
Boston	57	42.34101396989295	-71.09585624194806
Boston	57	42.34144358434001	-71.09484781517749
Boston	56	42.3416711111016	-71.0942029953665
Boston	57	42.34232812658171	-71.09406611888771
Boston	59	42.34296188228051	-71.09430374584262
Boston	57	42.34426254410515	-71.09444917186265
Boston	59	42.34516100030611	-71.09357368207638
Boston	67	42.34527817931244	-71.09469107358818
Boston	67	42.34499537389944	-71.09570981009965
Boston	68	42.34430051412652	-71.0977414996094
Boston	55	42.3438593745626	-71.0976204649276
Boston	58	42.34333839737097	-71.09708662151461
Boston	56	42.34261239882777	-71.09687430790727
Boston	58	42.34159152493099	-71.09691420576637
Boston	57	42.33995412014642	-71.09852663247948
Boston	60	42.34051922805825	-71.09905980534022
Boston	66	42.33644176744142	-71.10147873877651
Boston	69	42.33679590285042	-71.10255070037311
Boston	62	42.3372750124357	-71.10293006531066
Boston	67	42.33971879821488	-71.10110834247534
Boston	69	42.34035666104624	-71.10104405327802
Boston	70	42.34134072690915	-71.10123013598964
Boston	62	42.34069759495774	-71.1019644700653
Boston	62	42.3400872496076	-71.10233697265114
Boston	72	42.34023342812185	-71.10239939440574
Boston	67	42.33959107482269	-71.10307869481538
Boston	64	42.33853382073095	-71.10406223816938
Boston	66	42.33790658883968	-71.10499301931924
Boston	74	42.33832032958002	-71.10609036690676
Boston	62	42.33688187581763	-71.10270548294272
Boston	68	42.33658262532422	-71.10163045122391
Boston	66	42.33648477144807	-71.1022074837515
Boston	70	42.33684699055025	-71.10293417244321
Boston	60	42.33694176961194	-71.10349891387919
Boston	68	42.33750455085406	-71.10461625277168
Boston	74	42.3382632823186	-71.10608498451481
Boston	73	42.33881010557699	-71.1073449969019
Boston	66	42.33872159397375	-71.10793485052184
Boston	71	42.33882481967612	-71.10910523452418
Boston	74	42.33855681559803	-71.10844103219932
Boston	67	42.33780248085345	-71.10974178388291
Boston	71	42.33715948575495	-71.10927417671721
Boston	85	42.33754667104124	-71.1088037700609
Boston	74	42.33579228376622	-71.107725154885
Boston	61	42.33530857604215	-71.10649312852985
Boston	62	42.33461526692131	-71.10533776699668
Boston	64	42.33431339267859	-71.10484583309955
Boston	66	42.33450135685721	-71.10408693558639
Boston	67	42.33503830157438	-71.10284809029764
Boston	73	42.33516063545117	-71.10160010873443
Boston	64	42.33554744280464	-71.10154463738461
Boston	66	42.33562813402048	-71.10025794864889
Boston	69	42.33628410384276	-71.10103533609872
Boston	64	42.33684841547379	-71.10100080265765
Boston	70	42.34471136628706	-71.09735967246414
Boston	71	42.34599332329104	-71.09589613980715
Boston	74	42.34547544740359	-71.09829847707515
Boston	67	42.34461341057191	-71.09784702777033
Boston	72	42.34435604423503	-71.0979143344528
Boston	78	42.34478469476322	-71.10008021823232
Boston	66	42.34602898828904	-71.09972348443334
Boston	69	42.34666320499251	-71.09900297603672
Boston	75	42.34725852966527	-71.09836100607281
Boston	77	42.34797526620547	-71.09768609522943
Boston	67	42.33890675943562	-71.09905536293154
Boston	61	42.34001472130635	-71.10020929954116
Boston	63	42.34051235489765	-71.1004734133101
Boston	61	42.34127473862099	-71.10089050701063
Boston	59	42.34100462407091	-71.10142425640589
Boston	65	42.34186877421957	-71.10169414751321
Boston	67	42.34203287404249	-71.10246947973138
Boston	67	42.34272735662977	-71.102946829117
Boston	81	42.34325265050153	-71.10230033292538
Boston	72	42.3436545627586	-71.10159206210739
Boston	66	42.34381933031529	-71.1008949661252
Boston	74	42.34391511602911	-71.10039939524233
Boston	74	42.34420843892018	-71.1001
Boston	64	42.34448203939898	-71.09829424109925
Boston	73	42.34489001337657	-71.096448088131
Boston	63	42.34519700058023	-71.09535022645359
Boston	67	42.34590315549034	-71.09390608094876
Boston	65	42.34636703044394	-71.09314151114886
Boston	65	42.3463634681351	-71.09089055105214
Boston	68	42.34719025906394	-71.08832493431036
Boston	67	42.34642297964761	-71.09086976393228
Boston	65	42.34475665729711	-71.09081628739004
Boston	57	42.3441429153025	-71.09062445224075
Boston	61	42.3432598489558	-71.09122314139155
Boston	60	42.34201841525952	-71.09170485294526
Boston	69	42.34180459290961	-71.10096191062694
Boston	57	42.34238327950457	-71.09857776208882
Boston	54	42.34290740067159	-71.09684011210346
Boston	56	42.34337609851836	-71.09543498618424
Boston	62	42.3437951691843	-71.09479324898784
Boston	56	42.34434095680932	-71.09477204277282
Boston	57	42.34416560739497	-71.09595489694838
Boston	57	42.3438646551616	-71.09699836007421
Boston	55	42.34359178230385	-71.09783546074395
Boston	61	42.34319477346013	-71.0995079857028
Boston	65	42.3439035052828	-71.09985382302766
Boston	69	42.34431970868478	-71.09888076788847
Boston	69	42.3444722593225	-71.0979521368361
Boston	75	42.34278359920005	-71.10349492176539
Boston	71	42.34330365438232	-71.10284641391701
Boston	73	42.34686705287764	-71.10384193255669
Boston	75	42.34776098285089	-71.09799052595262
Boston	74	42.3456110665969	-71.10028909525936
Boston	52	42.33687452510217	-71.10141579068369
Boston	70	42.33694364485464	-71.10140106959018
Boston	72	42.34176821544985	-71.10091396614079
Boston	61	42.34185226684325	-71.10068249698521
Boston	64	42.34253328499617	-71.09874563192987
Boston	61	42.34269065866264	-71.09768711900182
Boston	57	42.34291146700861	-71.09693106285384
Boston	56	42.34334536326826	-71.09528516741028
Boston	63	42.34388484487148	-71.09482206053993
Boston	63	42.34431642640224	-71.09480370121943
Boston	61	42.34419135104323	-71.09590322904225
Boston	62	42.34394266641959	-71.09689191953919
Boston	63	42.34357566715916	-71.09780899281643
Boston	67	42.34305345457265	-71.09952298930948
Boston	71	42.34405911531518	-71.09987343668108
Boston	73	42.34457054374571	-71.09842849363545
Boston	67	42.34463811262288	-71.09811461938192
Boston	57	42.34353336043874	-71.09735526151125
Boston	74	42.34272924255798	-71.10307406640715
Boston	75	42.34267228752593	-71.10305671586758
Boston	76	42.34395476062069	-71.10375409021145
Boston	76	42.34519909605602	-71.10425792641109
Boston	74	42.34656790275345	-71.10482865019804
Boston	77	42.34681902457247	-71.10375476076371
Boston	77	42.34730144500951	-71.10219472094542
Boston	84	42.34768982049296	-71.10070005997186
Boston	74	42.34804693147758	-71.09952785081332
Boston	72	42.34865185342947	-71.09735576442544
Boston	86	42.3477800516806	-71.09805867082541
Boston	75	42.346981633494	-71.09839092946713
Boston	78	42.34670452777515	-71.0991382599539
Boston	75	42.34547599222729	-71.10013864009743
Boston	79	42.34477576803634	-71.10085043131475
Boston	74	42.3443451477609	-71.10136365524596
Boston	82	42.34468838669578	-71.10043234198456
Boston	76	42.34483268115888	-71.09969498596256
Boston	77	42.34533718791077	-71.09832915484075
Boston	79	42.34460163399795	-71.09775558120673
Boston	81	42.3442692915372	-71.09878655529683
Boston	81	42.3438480170838	-71.10000821768408
Boston	78	42.34378427271018	-71.10134580179221

## Sheet: Hammond Distance 2017
distance to nearest road (ft)	L50	Latitude	Longitude	Sent On
0	72	42.32995815579065	-71.17924536584987	2017-10-07 11:24:38
0	72	42.33068574689545	-71.17986311211361	2017-10-07 11:23:27
0	71	42.33186700850942	-71.18112090050353	2017-10-07 13:32:55
0	72	42.33132063415118	-71.18053869350923	2017-10-07 13:31:14
0	60	42.33092995364436	-71.18017039268388	2017-10-07 13:28:14
0	66	42.33027955986776	-71.17954929365887	2017-10-07 13:26:25
0	69	42.32976683885076	-71.1790620536275	2017-10-07 13:24:42
0	75	42.32903480533727	-71.1783492565818	2017-10-07 13:23:06
0	78	42.32860942375132	-71.17789403542055	2017-10-07 13:21:18
0	73	42.32819950677671	-71.17758935324026	2017-10-07 13:19:34
0	76	42.32629195325293	-71.17582085549009	2017-10-07 12:54:31
0	75	42.32567885894544	-71.17581213831079	2017-10-07 12:52:55
0	77	42.32757057067224	-71.1768	2017-10-07 12:00:45
0	76	42.32709032953002	-71.17626459344399	2017-10-07 11:58:07
0	56	42.32579305039279	-71.17572416949375	2017-10-07 10:43:10
20	63	42.33086516153284	-71.1802280601777	2017-10-07 13:34:31
24	65	42.32812612321445	-71.17752045399619	2017-10-07 12:02:41
28	56	42.32509409547068	-71.17602629593682	2017-10-07 10:13:32
30	69	42.32818953231194	-71.17762656889035	2017-10-07 11:27:23
37	67	42.32558695137717	-71.17588983855319	2017-10-07 10:21:55
40	48	42.32479595117487	-71.17626836530042	2017-10-07 12:54:25
42	66	42.3255	-71.17593635811579	2017-10-07 11:20:28
45	64	42.32524362862325	-71.17602160207102	2017-10-07 10:23:14
66	54	42.32468187347271	-71.17647296755683	2017-10-07 10:15:38
66	54	42.3254229175321	-71.17603585130644	2017-10-07 09:49:45
66	60	42.32556955892809	-71.17600265896988	2017-10-07 09:48:32
69	57	42.32505050957418	-71.17621270946333	2017-10-07 10:27:24
69	65	42.32505226977386	-71.17621824151945	2017-10-07 10:24:22
69	62	42.32399242002733	-71.17696825421524	2017-10-07 12:50:04
69	63	42.32519543268003	-71.17613408721161	2017-10-07 09:50:52
98	60	42.32514220759489	-71.17627481936586	2017-10-07 09:52:22
100	57	42.3307186458654	-71.18040449923946	2017-10-07 11:22:30
106	51	42.32808760836937	-71.17787215865327	2017-10-07 13:18:01
123	59	42.32646160297313	-71.17630432366502	2017-10-07 12:56:22
126	61	42.33060997449078	-71.18041606626583	2017-10-07 13:36:03
137	54	42.32548247095414	-71.1763	2017-10-07 10:11:58
144	53	42.32498718429573	-71.17655804387402	2017-10-07 09:53:39
147	53	42.32470773164399	-71.17680514237952	2017-10-07 10:17:48
152	56	42.33053529173353	-71.18046510039939	2017-10-07 13:39:19
162	56	42.32578353939611	-71.17633045610148	2017-10-07 10:20:25
162	56	42.32791728809693	-71.1779486016102	2017-10-07 12:09:39
164	58	42.3255204409755	-71.17638101807904	2017-10-07 10:10:00
164	49	42.32567588336982	-71.17634874775183	2017-10-07 09:44:53
180	62	42.33061227951416	-71.18067380978836	2017-10-07 13:41:53
193	59	42.32716798786291	-71.17717922671807	2017-10-07 11:55:29
197	47	42.32458443384834	-71.17713555700254	2017-10-07 10:19:13
218	52	42.32463952068908	-71.17713927114285	2017-10-07 10:29:04
231	50	42.32549588199921	-71.17664177908671	2017-10-07 12:36:35
235	55	42.33094759755053	-71.18123229599668	2017-10-07 13:47:34
237	51	42.33031468004205	-71.18064891553594	2017-10-07 13:57:15
244	53	42.32496547516651	-71.17701083428335	2017-10-07 09:54:44
247	49	42.33063499447175	-71.18100170984043	2017-10-07 13:46:00
257	56	42.32815872881778	-71.17864111445023	2017-10-07 12:04:47
261	49	42.324909945058	-71.17712876766097	2017-10-07 09:56:02
271	52	42.32901229992726	-71.17953864864184	2017-10-07 10:25:27
277	53	42.33020177580633	-71.18071714422776	2017-10-07 13:37:40
278	58	42.32575391888835	-71.17676096974981	2017-10-07 12:51:16
285	53	42.3256813735164	-71.17679852067602	2017-10-07 10:18:09
312	57	42.32772563588091	-71.17844548083021	2017-10-07 13:16:19
314	48	42.32566406488635	-71.17691083817851	2017-10-07 09:43:07
329	55	42.3306982778407	-71.18142650469316	2017-10-07 13:55:44
330	51	42.32632275674709	-71.17704729556215	2017-10-07 12:58:03
331	52	42.32470852792479	-71.17761089473142	2017-10-07 09:57:26
340	50	42.32566100549169	-71.17700999609303	2017-10-07 09:41:29
352	53	42.32466888152279	-71.17772681645228	2017-10-07 10:28:07
356	52	42.33087915931114	-71.18173588073923	2017-10-07 13:49:10
361	51	42.32486120429106	-71.17761575623526	2017-10-07 10:29:56
365	52	42.32718898453035	-71.17808111949934	2017-10-07 11:51:53
367	50	42.32889323499271	-71.17987300275935	2017-10-07 10:22:17
385	46	42.32461402196653	-71.17789822637214	2017-10-07 10:26:28
386	43	42.32869345233061	-71.18261698640062	2017-10-07 11:20:07
387	49	42.32576318089135	-71.17716782732975	2017-10-07 12:36:12
389	45	42.32472110077955	-71.17784340872539	2017-10-07 12:56:22
400	52	42.32427547689743	-71.17812680087162	2017-10-07 12:42:29
406	54	42.33097177934118	-71.18205657235457	2017-10-07 13:52:40
413	48	42.32715294234671	-71.17828136316611	2017-10-07 13:00:54
413	50	42.32491266917653	-71.1778019183047	2017-10-07 09:59:06
417	51	42.32845825612762	-71.17966588593198	2017-10-07 10:31:33
440	50	42.33065783515789	-71.18190142332686	2017-10-07 13:51:00
441	50	42.32567630246498	-71.17738324224126	2017-10-07 09:39:01
461	51	42.32476217210509	-71.1781159043975	2017-10-07 10:31:05
461	48	42.32808182485618	-71.17950319319142	2017-10-07 12:06:53
470	49	42.32931761075028	-71.18075201294495	2017-10-07 10:13:20
472	52	42.330522006417	-71.18190226151718	2017-10-07 13:54:23
478	54	42.32913316697099	-71.18060650310589	2017-10-07 11:39:00
486	47	42.32850477569022	-71.18002337410225	2017-10-07 12:11:32
493	59	42.32372499540664	-71.17859526543988	2017-10-07 12:40:48
500	52	42.32748708691665	-71.17908225401415	2017-10-07 13:02:29
507	51	42.32303319502838	-71.17857581942452	2017-10-07 12:38:13
511	49	42.32577152088501	-71.17762765853776	2017-10-07 12:49:36
520	47	42.32510620732076	-71.17810576229466	2017-10-07 10:01:15
521	46	42.32560304463126	-71.17771860218717	2017-10-07 09:37:53
523	53	42.32571192555344	-71.17768574512672	2017-10-07 10:16:24
523	46	42.32571192555346	-71.17768574512674	2017-10-07 10:14:59
530	51	42.3285747645817	-71.1802954506792	2017-10-07 11:40:04
533	48	42.32715231370398	-71.17887429899646	2017-10-07 11:46:46
538	46	42.3245084938056	-71.17856743752135	2017-10-07 12:59:20
545	43	42.32468690261461	-71.17850423797144	2017-10-07 10:24:01
547	48	42.32931165959903	-71.18109164766146	2017-10-07 10:11:29
550	44	42.32931107286581	-71.18107723078801	2017-10-07 11:12:48
552	49	42.32745205056139	-71.17929775274469	2017-10-07 11:45:58
553	47	42.32930130794861	-71.18111888884677	2017-10-07 11:35:46
558	49	42.32823554896035	-71.18009294389857	2017-10-07 12:13:19
563	56	42.32645728754076	-71.17815037401596
578	52	42.32500516347803	-71.17843626073672	2017-10-07 10:32:13
578	51	42.32450912244834	-71.17870892404689	2017-10-07 10:53:47
578	46	42.3252233863271	-71.17826501845492	2017-10-07 10:02:16
580	48	42.32926899571189	-71.18121368817164	2017-10-07 11:34:11
583	46	42.32575333215512	-71.17789160466863	2017-10-07 12:36:54
599	43	42.32912859883376	-71.18115023716463	2017-10-07 13:12:04
602	46	42.32765887402215	-71.17973084568156	2017-10-07 12:15:17
603	51	42.3280300666041	-71.18009612902178	2017-10-07 11:41:31
603	46	42.32919515114494	-71.1812365707673	2017-10-07 11:11:30
612	44	42.32770518403717	-71.17982480681611	2017-10-07 10:37:40
629	45	42.32356037482835	-71.18131552829517	2017-10-07 11:12:43
673	43	42.32567165050872	-71.17831598042621	2017-10-07 10:08:26
675	42	42.3269	-71.17924503057374	2017-10-07 13:24:23
682	62	42.32219684872992	-71.17889173335506	2017-10-07 10:04:11
691	43	42.32889302544513	-71.18134813389851	2017-10-07 11:14:31
701	43	42.32842447705784	-71.18093549280538	2017-10-07 13:11:55
703	47	42.32417610943534	-71.17931812076939	2017-10-07 13:02:53
712	46	42.32418960429944	-71.17935114546789	2017-10-07 10:50:30
716	41	42.32614746830479	-71.17851028911714	2017-10-07 10:19:59
719	48	42.32426986102231	-71.17936380214168	2017-10-07 11:56:44
720	51	42.32595709622123	-71.17839946418179	2017-10-07 12:36:14
731	47	42.32586236064082	-71.17842089593738	2017-10-07 10:12:33
734	46	42.32715885158845	-71.1798289977677	2017-10-07 11:44:19
756	45	42.32871084477969	-71.18145735009684	2017-10-07 13:12:36
759	50	42.32608818918683	-71.17869635119213	2017-10-07 10:09:28
762	48	42.32711581051566	-71.17991139187588	2017-10-07 12:17:45
762	43	42.3257461237184	-71.17860364734305	2017-10-07 09:33:47
770	46	42.32887278314897	-71.18138836703373	2017-10-07 11:29:10
791	43	42.32609615199485	-71.17885728373302	2017-10-07 09:32:12
792	44	42.3261470301471	-71.17893087684287	2017-10-07 09:29:23
794	44	42.3236831278003	-71.17970846600009	2017-10-07 10:47:22
795	42	42.32704200785824	-71.17999596527888	2017-10-07 13:04:42
796	46	42.32622833460786	-71.17904218851699	2017-10-07 10:06:57
797	46	42.32453954875685	-71.17956798530294	2017-10-07 09:44:05
802	49	42.3244767683021	-71.17958265363349	2017-10-07 10:57:03
803	43	42.32357374396391	-71.17974400526954	2017-10-07 11:48:18
808	46	42.32279179621704	-71.1796495412208	2017-10-07 10:38:06
815	40	42.32650820635476	-71.17949112325086	2017-10-07 10:03:20
816	45	42.32599142011472	-71.17888217798544	2017-10-07 10:08:10
823	42	42.32764747463384	-71.18073005235864	2017-10-07 13:11:41
832	44	42.32646977532872	-71.17953512824251	2017-10-07 13:20:11
847	43	42.32602511536547	-71.17904805584921	2017-10-07 10:21:15
858	42	42.32537857726432	-71.17935030727757	2017-10-07 10:04:27
860	47	42.32547090392774	-71.17927998310994	2017-10-07 10:05:37
863	46	42.32349273286976	-71.17996470078005	2017-10-07 10:45:19
863	40	42.32571925267397	-71.1790747327355	2017-10-07 10:18:02
865	42	42.32605705041655	-71.1791986786492	2017-10-07 10:32:41
871	47	42.32307162605442	-71.17995975545718	2017-10-07 10:37:50
872	44	42.32666058935442	-71.17994718260242	2017-10-07 12:30:46
876	43	42.32466460675217	-71.17980401969625	2017-10-07 10:59:39
876	38	42.32681498401084	-71.18013409904314	2017-10-07 10:01:57
876	40	42.32577173496768	-71.17908094420675	2017-10-07 10:17:19
878	52	42.3263	-71.1791590322472	2017-10-07 12:33:56
879	41	42.32574046593376	-71.17913061759545	2017-10-07 10:06:49
887	48	42.32627347115644	-71.17915257818176	2017-10-07 10:53:19
888	41	42.32659470759549	-71.17995187646819	2017-10-07 10:12:12
899	44	42.32471565254249	-71.17986906326486	2017-10-07 11:59:11
906	42	42.32834723782011	-71.18179497315658	2017-10-07 11:10:18
911	47	42.32630205344624	-71.17934494285952	2017-10-07 10:00:42
914	39	42.32534496583261	-71.17959740578307	2017-10-07 10:14:29
928	46	42.32352072842635	-71.18020735687686	2017-10-07 10:43:41
928	44	42.32949983332523	-71.18300749926938	2017-10-07 10:38:54
929	45	42.32669336259582	-71.18025773211492	2017-10-07 13:07:47
930	40	42.32555807572074	-71.17939833558275	2017-10-07 10:16:06
932	47	42.32682173144289	-71.180429728768	2017-10-07 12:19:29
937	38	42.32500889342494	-71.17988180375768	2017-10-07 11:01:16
942	37	42.32443246994384	-71.18016016676201	2017-10-07 11:04:09
942	41	42.32549973767467	-71.17961157119943	2017-10-07 10:30:54
944	40	42.32612339318015	-71.1797	2017-10-07 10:41:35
947	46	42.32926086526581	-71.18286500691546	2017-10-07 10:29:45
953	41	42.32561855115213	-71.17956253706588	2017-10-07 10:29:32
954	42	42.32967421882071	-71.18329583673848	2017-10-07 10:40:19
955	40	42.3258777195982	-71.17935030727757	2017-10-07 10:05:28
963	42	42.32527263000824	-71.17983763112797	2017-10-07 12:01:15
980	45	42.325453050474	-71.17979630834533	2017-10-07 09:49:29
980	42	42.325453050474	-71.17979630834533	2017-10-07 09:47:08
982	47	42.32301068961836	-71.1803625897236	2017-10-07 10:34:33
986	42	42.32974957213023	-71.18350798270775	2017-10-07 10:08:52
995	41	42.32397050135054	-71.18043324916734	2017-10-07 11:05:56
996	45	42.32900970153727	-71.18283818482531	2017-10-07 10:22:36
1012	42	42.3235382885135	-71.18052176206483	2017-10-07 11:50:57
1015	46	42.3243390955425	-71.1735	2017-10-07 12:11:33
1015	42	42.32813769024082	-71.18209429091884	2017-10-07 11:08:26
1016	53	42.32296291277029	-71.18047825998737	2017-10-07 10:33:58
1030	43	42.32356858909346	-71.18058471015765	2017-10-07 10:42:17
1032	41	42.3280488420672	-71.18209177634789	2017-10-07 13:14:28
1075	45	42.32955662071922	-71.1837211345054	2017-10-07 10:10:29
1075	46	42.3286648700408	-71.18285930722131	2017-10-07 10:45:00
1091	39	42.32678506061652	-71.18110162212623	2017-10-07 10:00:31
1092	46	42.32858846899339	-71.18286877877189	2017-10-07 09:27:11
1102	44	42.32853574682244	-71.18286601274384	2017-10-07 12:37:10
1102	45	42.32569176707633	-71.18014491169824	2017-10-07 10:43:44
1105	41	42.32846026778438	-71.18279828696622	2017-10-07 11:17:12
1109	42	42.3293641722224	-71.18369875482394	2017-10-07 09:18:26
1112	43	42.32348787136592	-71.18089425384177	2017-10-07 10:41:00
1112	42	42.3233448341883	-71.18088469847216	2017-10-07 10:32:33
1116	46	42.32851583980241	-71.18290373130812
1126	45	42.32875254474797	-71.18316725834383	2017-10-07 09:25:51
1131	44	42.32661335733005	-71.18111863738967	2017-10-07 12:21:58
1133	48	42.32861323751726	-71.18307514122797
1140	41	42.32293558776595	-71.18093272677733	2017-10-07 10:22:19
1150	42	42.3278519511617	-71.18242663337959	2017-10-07 10:56:48
1151	41	42.32656541284391	-71.18118099874927	2017-10-07 10:08:57
1151	42	42.32822947208055	-71.18277993059827	2017-10-07 11:15:46
1157	42	42.32346578505106	-71.18105552165879	2017-10-07 11:53:35
1170	40	42.32661729682454	-71.18130119524075	2017-10-07 10:57:56
1174	42	42.32288018338598	-71.18105057633592	2017-10-07 10:26:10
1175	41	42.32811317317405	-71.1827958562143	2017-10-07 10:57:49
1179	43	42.3286862858034	-71.18334579288138	2017-10-07 09:23:54
1210	43	42.32669541616208	-71.18154326460431	2017-10-07 09:57:54
1215	38	42.32683849524923	-71.18172833702637	2017-10-07 10:39:53
1215	39	42.32614497658082	-71.18109893991722	2017-10-07 10:46:03
1217	43	42.3236656934417	-71.1805367656715	2017-10-07 11:09:35
1219	45	42.32896594800272	-71.18381895131542	2017-10-07 09:22:30
1220	46	42.32383546889044	-71.18127395405544	2017-10-07 11:51:01
1220	45	42.32842770409056	-71.1832808331318	2017-10-07 10:46:30
1225	42	42.32617699545094	-71.18115954107715	2017-10-07 12:24:28
1230	41	42.32819007713564	-71.18310095748974	2017-10-07 11:00:47
1243	52	42.32665778141686	-71.18166840641869	2017-10-07 11:26:45
1248	41	42.32666980944789	-71.18171199231516	2017-10-07 09:55:04
1253	45	42.3241638718567	-71.18138208060635	2017-10-07 11:53:38
1267	42	42.32750271916606	-71.18263064890279	2017-10-07 10:55:22
1277	40	42.32646302789666	-71.18165382190718	2017-10-07 09:52:30
1298	50	42.32437408998825	-71.18150671950652	2017-10-07 11:54:06
1312	41	42.32370068788745	-71.1816197913803	2017-10-07 10:30:16
1317	39	42.32657614167996	-71.18194517686142	2017-10-07 09:35:11
1317	56	42.32487336559294	-71.18142498220716
1325	42	42.32825700663247	-71.18360320112778	2017-10-07 11:02:38
1357	46	42.32545439157851	-71.18132323964609	2017-10-07 09:54:08
1362	50	42.32545439157851	-71.18132323964609	2017-10-07 09:52:02
1373	41	42.32736831534871	-71.18299006491078	2017-10-07 10:53:05
1394	42	42.32832502577671	-71.18396949029638	2017-10-07 11:06:36
1399	55	42.32512122637503	-71.1816531169799
1408	48	42.3238628358043	-71.18197308859898	2017-10-07 11:49:56
1420	46	42.32451423540927	-71.18192799395992	2017-10-07 11:56:17
1441	42	42.3255807706938	-71.18158157656421	2017-10-07 11:26:07
1452	45	42.32721794400581	-71.18319667882396
1463	40	42.32389259156056	-71.182174002818	2017-10-07 11:14:41
1468	40	42.32706313025423	-71.18311797275318
1478	42	42.32652769427963	-71.18261824368609	2017-10-07 09:48:17
1478	46	42.32534951849034	-71.18186120421785
1484	41	42.32662823520818	-71.18273592560662	2017-10-07 10:36:28
1484	60	42.32712985020348	-71.18324437185301	2017-10-07 10:06:16
1489	39	42.32395826377191	-71.18226838304771	2017-10-07 10:29:18
1494	42	42.3271395572752	-71.18326366348124	2017-10-07 10:49:14
1499	45	42.32694865952429	-71.18315285322423	2017-10-07 10:48:49
1499	42	42.32644659936645	-71.1826438923098	2017-10-07 10:49:31
1500	43	42.32712058820047	-71.18328468880726	2017-10-07 10:46:36
1500	46	42.3270791815988	-71.18327789946569	2017-10-07 11:11:56
1500	38	42.32650657188364	-71.18270197889878	2017-10-07 10:07:45
1510	45	42.32708337255039	-71.18332483812345	2017-10-07 11:32:43
1510	44	42.32707461346158	-71.18333908735885	2017-10-07 10:50:26
1515	49	42.32691200454005	-71.18317496969475	2017-10-07 10:38:26
1515	60	42.32467458121695	-71.18226972415222	2017-10-07 12:00:14
1531	46	42.32722133867659	-71.18357931270374	2017-10-07 11:09:39
1558	44	42.32680496763655	-71.1832514964707	2017-10-07 11:13:34
1563	61	42.32683845333972	-71.18333078927471	2017-10-07 09:42:14
1563	37	42.3265408119581	-71.18301797664834	2017-10-07 10:34:01
1573	41	42.32656662821987	-71.18307782343699	2017-10-07 11:05:13
1579	45	42.32398303229578	-71.18260198279394	2017-10-07 11:48:32
1584	45	42.32646084860184	-71.18303465663566	2017-10-07 11:05:57
1584	45	42.32446080077656	-71.18255420594586	2017-10-07 12:01:35
1584	42	42.32745961775391	-71.18401576206477
1589	70	42.32734207999178	-71.18390662602259	2017-10-07 09:14:58
1589	55	42.32734207999178	-71.18390662602259	2017-10-07 09:12:57
1616	39	42.3265	-71.1832	2017-10-07 10:09:56
1626	40	42.32400084384002	-71.18276199332549	2017-10-07 11:16:11
1626	42	42.32667525768497	-71.18344025693013
1647	40	42.32627552472272	-71.18313624530209	2017-10-07 10:54:50
1663	41	42.32471414379992	-71.18280323228909	2017-10-07 10:03:34
1663	40	42.32471414379992	-71.18280323228909	2017-10-07 10:00:57
1663	45	42.32471414379992	-71.18280323228909	2017-10-07 09:56:45
1674	43	42.32613441538282	-71.1831151229061	2017-10-07 11:15:47
1679	42	42.32634421441921	-71.18334914564265	2017-10-07 09:46:02
1679	51	42.32597840232756	-71.18298385740925
1684	48	42.32625427659818	-71.18328896357788	2017-10-07 10:51:56
1684	47	42.32449860315986	-71.18291764526738	2017-10-07 12:03:07
1700	40	42.32415758542933	-71.1830252689041	2017-10-07 11:15:23
1700	42	42.32602201406129	-71.1831238400854	2017-10-07 10:53:50
1721	45	42.32599540151872	-71.18317337713314	2017-10-07 10:41:22
1727	40	42.32589683033743	-71.18312342099024	2017-10-07 10:57:11
1758	40	42.32472533364065	-71.18314848288072	2017-10-07 11:13:16
1779	45	42.32495395004965	-71.18317337713314	2017-10-07 11:18:40
1779	40	42.32573241930671	-71.18323146372212	2017-10-07 11:09:39
1785	42	42.32476875189908	-71.18324629969074	2017-10-07 12:07:50
1795	42	42.32518327892043	-71.18312979123665	2017-10-07 12:21:53
1795	43	42.32446067504801	-71.18334520614816	2017-10-07 12:05:19
1800	44	42.32444080993749	-71.18335769518389	2017-10-07 11:47:13
1801	42	42.32570153199352	-71.18327563635184	2017-10-07 11:31:42
1816	43	42.32453246604867	-71.18342081091477	2017-10-07 11:18:01
1848	47	42.32556121893443	-71.18335266604198	2017-10-07 12:29:23
1853	46	42.32550594028302	-71.18333699188305	2017-10-07 11:16:57
1859	37	42.32451770446499	-71.183570169178	2017-10-07 10:57:18
1927	39	42.325603673274	-71.18375374010874	2017-10-07 10:31:42
1927	50	42.325603673274	-71.18375374010874	2017-10-07 10:30:37
2033	41	42.32503722425766	-71.18368500850274	2017-10-07 10:29:45
